# Supplementary material for: N′-[(E)-3-Bromo­benzyl­idene]pyrazine-2-carbohydrazide
Source: Acta Crystallogr Sect E Struct Rep Online. 2013 Oct 12;69(Pt 11):o1635. doi: 10.1107/S1600536813027426 (PMC3884304; doi:10.1107/S1600536813027426)
Supplement: Supplementary file 1 [file e-69-o1635-sup1.cif]

##############################################################################
#                                                                            #
# This CIF contains the data in a paper accepted for publication in          #
# Acta Crystallographica Section E. It conforms to the requirements of       #
# Notes for Authors for Acta Crystallographica Section E, and has been       #
# peer reviewed under the auspices of the IUCr Commission on Journals.       #
#                                                                            #
# Full details of the Crystallographic Information File format               #
# are given in the paper "The Crystallographic Information File (CIF):       #
# a New Standard Archive File for Crystallography" by S. R. Hall, F. H.      #
# Allen and I. D. Brown [Acta Cryst. (1991), A47, 655-685].                  #
#                                                                            #
# The current version of the core CIF dictionary is obtainable from          #
# ftp://ftp.iucr.org/pub/cif_core.dic.                                       #
#                                                                            #
# Software is freely available for graphical display of the structure(s)     #
# in this CIF. For information consult the CIF software page                 #
# http://www.iucr.org/resources/cif/software.                                #
#                                                                            #
# This file may be used for bona fide research purposes within the           #
# scientific community so long as proper attribution is given to the journal # 
# article from which it was obtained.                                        #
#                                                                            #
##############################################################################
data_global
_audit_creation_method     ?
_journal_date_recd_electronic     2013-10-06
_journal_date_accepted     2013-10-06
_journal_name_full     'Acta Crystallographica, Section E'
_journal_year     2013
_journal_volume     69
_journal_issue     11
_journal_page_first     o1635
_journal_page_last     o1635
_journal_paper_category     QO
_journal_paper_doi     10.1107/S1600536813027426
_journal_coeditor_code     HB7147
_publ_contact_author
;
Muhammad Nawaz Tahir
University of Sargodha
Department of Physics
Sargodha
Pakistan
;
_publ_contact_author_email     'dmntahir_uos@yahoo.com'
_publ_contact_author_fax     '0092 48 32 22 121'
_publ_contact_author_phone     '0092 48 92 30 914'
_publ_section_title
;
<i>N</i>'-[(<i>E</i>)-3-Bromobenzylidene]pyrazine-2-carbohydrazide
;
loop_
    _publ_author_name
    _publ_author_address
    'Mushtaq Ahmad'
;
Department of Chemistry
Quaid-i-Azam University
Islamabad
Pakistan
Medicinal Botanic Centre
PCSIR Laboratories Complex
Peshawar
Pakistan
;
    'Shahid Hameed'
;
Department of Chemistry
Quaid-i-Azam University
Islamabad
Pakistan
;
    'Tahir, M. Nawaz'
;
University of Sargodha
Department of Physics
Sargodha
Pakistan
;
    'Muhammad Anwar'
;
Department of Chemistry
Kohat University of Science and Technology
Kohat
Pakistan
;
    'Muhammad Israr'
;
Department of Chemistry
Kohat University of Science and Technology
Kohat
Pakistan
;
data_I
_audit_creation_method     SHELXL-97
_database_code_depnum_ccdc_archive     'CCDC 965079'
_chemical_name_systematic
;
<i>N</i>'-[(<i>E</i>)-3-Bromobenzylidene]pyrazine-2-carbohydrazide
;
_chemical_name_common     ?
_chemical_formula_moiety     'C12 H9 Br N4 O'
_chemical_formula_sum     'C12 H9 Br N4 O'
_chemical_formula_iupac     'C12 H9 Br N4 O'
_chemical_formula_weight     305.14
_shelx_space_group_comment
;
The symmetry employed for this shelxl refinement is uniquely defined
by the following loop, which should always be used as a source of
symmetry information in preference to the above space-group names.
They are only intended as comments.
;
_space_group_crystal_system     monoclinic
_space_group_name_H-M_alt     'C 2/c'
_space_group_name_Hall     '-C 2yc'
loop_
    _space_group_symop_operation_xyz
    'x, y, z'
    '-x, y, -z+1/2'
    'x+1/2, y+1/2, z'
    '-x+1/2, y+1/2, -z+1/2'
    '-x, -y, -z'
    'x, -y, z-1/2'
    '-x+1/2, -y+1/2, -z'
    'x+1/2, -y+1/2, z-1/2'
_cell_length_a     14.4115(8)
_cell_length_b     6.2128(3)
_cell_length_c     27.5992(15)
_cell_angle_alpha     90
_cell_angle_beta     104.379(2)
_cell_angle_gamma     90
_cell_volume     2393.7(2)
_cell_formula_units_Z     8
_cell_measurement_reflns_used     1670
_cell_measurement_theta_min     1.52
_cell_measurement_theta_max     26.30
_cell_measurement_temperature     296(2)
_exptl_crystal_description     prism
_exptl_crystal_colour     colorless
_exptl_crystal_size_max     0.34
_exptl_crystal_size_mid     0.25
_exptl_crystal_size_min     0.23
_exptl_crystal_density_diffrn     1.693
_exptl_crystal_density_meas     ?
_exptl_crystal_density_method     'not measured'
_exptl_crystal_F_000     1216
_exptl_absorpt_coefficient_mu     3.427
_exptl_absorpt_correction_type     multi-scan
_exptl_absorpt_process_details     '(SADABS; Bruker, 2005)'
_exptl_absorpt_correction_T_min     0.389
_exptl_absorpt_correction_T_max     0.506
_exptl_special_details
;
;
_diffrn_ambient_temperature     296(2)
_diffrn_radiation_type     MoK\a
_diffrn_radiation_wavelength     0.71073
_diffrn_radiation_source     'fine-focus sealed tube'
_diffrn_radiation_monochromator     graphite
_diffrn_measurement_device_type     'Bruker Kappa APEXII CCD'
_diffrn_measurement_method     \w
_diffrn_detector_area_resol_mean     8.00
_diffrn_reflns_number     9373
_diffrn_reflns_av_R_equivalents     0.0287
_diffrn_reflns_av_sigmaI/netI     0.0288
_diffrn_reflns_theta_min     1.523
_diffrn_reflns_theta_max     26.30
_diffrn_reflns_theta_full     26.30
_diffrn_measured_fraction_theta_max     0.992
_diffrn_measured_fraction_theta_full     0.992
_diffrn_reflns_limit_h_min     -17
_diffrn_reflns_limit_h_max     17
_diffrn_reflns_limit_k_min     -5
_diffrn_reflns_limit_k_max     7
_diffrn_reflns_limit_l_min     -34
_diffrn_reflns_limit_l_max     34
_diffrn_standards_number     0
_diffrn_standards_interval_count     ?
_diffrn_standards_interval_time     ?
_diffrn_standards_decay_%     ?
_refine_special_details
;
Refinement of <i>F</i>^2^ against ALL reflections. The weighted <i>R</i>-factor
<i>wR</i> and goodness of fit <i>S</i> are based on <i>F</i>^2^, conventional
<i>R</i>-factors <i>R</i> are based on <i>F</i>, with <i>F</i> set to zero for
negative <i>F</i>^2^. The threshold expression of <i>F</i>^2^ >
\s(<i>F</i>^2^) is used only for calculating <i>R</i>-factors(gt) <i>etc</i>.
and is not relevant to the choice of reflections for refinement.
<i>R</i>-factors based on <i>F</i>^2^ are statistically about twice as large
as those based on <i>F</i>, and <i>R</i>-factors based on ALL data will be
even larger.
;
_reflns_number_total     2415
_reflns_number_gt     1670
_reflns_threshold_expression     I>2\s(I)
_refine_ls_structure_factor_coef     Fsqd
_refine_ls_matrix_type     full
_refine_ls_R_factor_all     0.0544
_refine_ls_R_factor_gt     0.0292
_refine_ls_wR_factor_gt     0.0666
_refine_ls_wR_factor_ref     0.0747
_refine_ls_goodness_of_fit_ref     1.021
_refine_ls_restrained_S_all     1.021
_refine_ls_number_reflns     2415
_refine_ls_number_parameters     163
_refine_ls_number_restraints     0
_refine_ls_hydrogen_treatment     constr
_refine_ls_weighting_scheme     calc
_refine_ls_weighting_details
         'calc w=1/[\s^2^(Fo^2^)+(0.0348P)^2^+1.0725P] where P=(Fo^2^+2Fc^2^)/3'
_atom_sites_solution_hydrogens     geom
_atom_sites_solution_primary     direct
_atom_sites_solution_secondary     difmap
_refine_ls_shift/su_max     0.001
_refine_ls_shift/su_mean     0.000
_refine_diff_density_max     0.304
_refine_diff_density_min     -0.339
loop_
    _atom_type_symbol
    _atom_type_description
    _atom_type_scat_dispersion_real
    _atom_type_scat_dispersion_imag
    _atom_type_scat_source
    'C' 'C' 0.0033 0.0016
                         'International Tables Vol C Tables 4.2.6.8 and 6.1.1.4'
    'H' 'H' 0.0000 0.0000
                         'International Tables Vol C Tables 4.2.6.8 and 6.1.1.4'
    'N' 'N' 0.0061 0.0033
                         'International Tables Vol C Tables 4.2.6.8 and 6.1.1.4'
    'O' 'O' 0.0106 0.0060
                         'International Tables Vol C Tables 4.2.6.8 and 6.1.1.4'
    'Br' 'Br' -0.2901 2.4595
                         'International Tables Vol C Tables 4.2.6.8 and 6.1.1.4'
_computing_data_collection     'APEX2 (Bruker, 2007)'
_computing_cell_refinement     'SAINT (Bruker, 2007)'
_computing_data_reduction     'SAINT (Bruker, 2007)'
_computing_structure_solution     'SHELXS97 (Sheldrick, 2008)'
_computing_structure_refinement     'SHELXL97 (Sheldrick, 2008)'
_computing_molecular_graphics
                  'ORTEP-3 for Windows (Farrugia, 2012) and PLATON (Spek, 2009)'
_computing_publication_material
;
WinGX (Farrugia, 2012) and PLATON (Spek, 2009)
;
loop_
    _atom_site_type_symbol
    _atom_site_label
    _atom_site_fract_x
    _atom_site_fract_y
    _atom_site_fract_z
    _atom_site_U_iso_or_equiv
    _atom_site_adp_type
    _atom_site_calc_flag
    _atom_site_occupancy
    _atom_site_disorder_assembly
    _atom_site_disorder_group
    Br Br1 0.62227(2) 0.43755(5) 0.23030(2) 0.07124(14) Uani d 1 . .
    O O1 0.34544(12) 0.8178(3) -0.01354(6) 0.0572(5) Uani d 1 . .
    N N1 0.15137(16) 0.8142(4) -0.15404(8) 0.0650(6) Uani d 1 . .
    N N2 0.23320(14) 0.4402(3) -0.10560(7) 0.0489(5) Uani d 1 . .
    N N3 0.35102(14) 0.4532(3) -0.01526(7) 0.0501(5) Uani d 1 . .
    H H3A 0.3313 0.3401 -0.0328 0.060 Uiso calc 1 . .
    N N4 0.41296(14) 0.4300(3) 0.03159(7) 0.0470(5) Uani d 1 . .
    C C1 0.25220(16) 0.6348(4) -0.08500(8) 0.0421(5) Uani d 1 . .
    C C2 0.21160(18) 0.8185(5) -0.10872(9) 0.0565(7) Uani d 1 . .
    H H2 0.2266 0.9502 -0.0927 0.068 Uiso calc 1 . .
    C C3 0.13278(19) 0.6199(5) -0.17444(10) 0.0620(8) Uani d 1 . .
    H H3 0.0911 0.6087 -0.2060 0.074 Uiso calc 1 . .
    C C4 0.17254(18) 0.4358(5) -0.15084(9) 0.0567(7) Uani d 1 . .
    H H4 0.1568 0.3041 -0.1668 0.068 Uiso calc 1 . .
    C C5 0.32089(16) 0.6472(4) -0.03412(8) 0.0432(6) Uani d 1 . .
    C C6 0.43789(17) 0.2363(4) 0.04277(8) 0.0488(6) Uani d 1 . .
    H H6 0.4144 0.1287 0.0195 0.059 Uiso calc 1 . .
    C C7 0.50180(16) 0.1759(4) 0.09064(8) 0.0429(5) Uani d 1 . .
    C C8 0.52751(15) 0.3190(4) 0.13043(8) 0.0441(6) Uani d 1 . .
    H H8 0.5043 0.4593 0.1274 0.053 Uiso calc 1 . .
    C C9 0.58834(16) 0.2486(4) 0.17454(8) 0.0457(6) Uani d 1 . .
    C C10 0.62372(18) 0.0415(4) 0.17990(10) 0.0557(7) Uani d 1 . .
    H H10 0.6649 -0.0027 0.2098 0.067 Uiso calc 1 . .
    C C11 0.59711(19) -0.0986(4) 0.14028(11) 0.0599(7) Uani d 1 . .
    H H11 0.6210 -0.2383 0.1434 0.072 Uiso calc 1 . .
    C C12 0.53564(19) -0.0348(4) 0.09608(10) 0.0538(6) Uani d 1 . .
    H H12 0.5167 -0.1322 0.0699 0.065 Uiso calc 1 . .
loop_
    _atom_site_aniso_label
    _atom_site_aniso_U_11
    _atom_site_aniso_U_22
    _atom_site_aniso_U_33
    _atom_site_aniso_U_12
    _atom_site_aniso_U_13
    _atom_site_aniso_U_23
    Br1 0.0841(2) 0.0729(2) 0.04238(16) -0.00330(16) -0.01146(13) -0.00346(13)
    O1 0.0665(11) 0.0511(11) 0.0501(10) -0.0134(9) 0.0073(8) -0.0144(8)
    N1 0.0630(15) 0.0746(17) 0.0523(13) 0.0077(13) 0.0045(11) 0.0107(12)
    N2 0.0511(11) 0.0532(13) 0.0392(10) -0.0028(11) 0.0048(9) -0.0096(10)
    N3 0.0553(12) 0.0501(13) 0.0367(10) -0.0022(11) -0.0042(9) -0.0109(9)
    N4 0.0491(11) 0.0522(13) 0.0345(9) -0.0025(10) 0.0004(8) -0.0063(9)
    C1 0.0402(13) 0.0502(15) 0.0365(11) -0.0016(11) 0.0110(10) -0.0043(10)
    C2 0.0604(16) 0.0557(17) 0.0519(14) 0.0006(14) 0.0110(12) -0.0003(13)
    C3 0.0508(16) 0.089(2) 0.0411(13) -0.0007(15) 0.0011(12) 0.0039(14)
    C4 0.0538(15) 0.0694(19) 0.0416(13) -0.0048(14) 0.0018(11) -0.0103(13)
    C5 0.0432(13) 0.0496(15) 0.0375(12) -0.0041(12) 0.0113(10) -0.0053(11)
    C6 0.0544(15) 0.0505(16) 0.0385(12) -0.0080(13) 0.0058(10) -0.0083(11)
    C7 0.0425(13) 0.0453(15) 0.0408(12) -0.0035(11) 0.0102(10) -0.0001(10)
    C8 0.0458(13) 0.0422(14) 0.0412(12) -0.0002(11) 0.0048(10) 0.0016(11)
    C9 0.0432(13) 0.0499(15) 0.0418(12) -0.0046(12) 0.0064(10) 0.0019(11)
    C10 0.0482(14) 0.0611(18) 0.0537(15) 0.0025(13) 0.0049(11) 0.0138(13)
    C11 0.0620(17) 0.0510(17) 0.0680(17) 0.0106(13) 0.0183(14) 0.0095(13)
    C12 0.0620(16) 0.0472(15) 0.0547(15) 0.0002(13) 0.0195(13) -0.0038(12)
_geom_special_details
;
All e.s.d.'s (except the e.s.d. in the dihedral angle between two l.s. planes)
are estimated using the full covariance matrix. The cell e.s.d.'s are taken
into account individually in the estimation of e.s.d.'s in distances, angles
and torsion angles; correlations between e.s.d.'s in cell parameters are only
used when they are defined by crystal symmetry. An approximate (isotropic)
treatment of cell e.s.d.'s is used for estimating e.s.d.'s involving l.s.
planes.
;
loop_
    _geom_bond_atom_site_label_1
    _geom_bond_atom_site_label_2
    _geom_bond_site_symmetry_2
    _geom_bond_distance
    _geom_bond_publ_flag
    Br1 C9 . 1.901(2) ?
    O1 C5 . 1.213(3) ?
    N1 C3 . 1.331(4) ?
    N1 C2 . 1.334(3) ?
    N2 C4 . 1.335(3) ?
    N2 C1 . 1.335(3) ?
    N3 C5 . 1.341(3) ?
    N3 N4 . 1.384(2) ?
    N3 H3A . 0.8600 ?
    N4 C6 . 1.272(3) ?
    C1 C2 . 1.372(3) ?
    C1 C5 . 1.506(3) ?
    C2 H2 . 0.9300 ?
    C3 C4 . 1.369(4) ?
    C3 H3 . 0.9300 ?
    C4 H4 . 0.9300 ?
    C6 C7 . 1.459(3) ?
    C6 H6 . 0.9300 ?
    C7 C8 . 1.390(3) ?
    C7 C12 . 1.392(4) ?
    C8 C9 . 1.383(3) ?
    C8 H8 . 0.9300 ?
    C9 C10 . 1.378(4) ?
    C10 C11 . 1.376(4) ?
    C10 H10 . 0.9300 ?
    C11 C12 . 1.376(4) ?
    C11 H11 . 0.9300 ?
    C12 H12 . 0.9300 ?
loop_
    _geom_angle_atom_site_label_1
    _geom_angle_atom_site_label_2
    _geom_angle_atom_site_label_3
    _geom_angle_site_symmetry_1
    _geom_angle_site_symmetry_3
    _geom_angle
    _geom_angle_publ_flag
    C3 N1 C2 . . 115.5(2) ?
    C4 N2 C1 . . 115.7(2) ?
    C5 N3 N4 . . 121.85(19) ?
    C5 N3 H3A . . 119.1 ?
    N4 N3 H3A . . 119.1 ?
    C6 N4 N3 . . 113.77(18) ?
    N2 C1 C2 . . 122.1(2) ?
    N2 C1 C5 . . 117.5(2) ?
    C2 C1 C5 . . 120.4(2) ?
    N1 C2 C1 . . 122.1(3) ?
    N1 C2 H2 . . 118.9 ?
    C1 C2 H2 . . 118.9 ?
    N1 C3 C4 . . 122.7(2) ?
    N1 C3 H3 . . 118.7 ?
    C4 C3 H3 . . 118.7 ?
    N2 C4 C3 . . 121.8(3) ?
    N2 C4 H4 . . 119.1 ?
    C3 C4 H4 . . 119.1 ?
    O1 C5 N3 . . 125.1(2) ?
    O1 C5 C1 . . 121.9(2) ?
    N3 C5 C1 . . 113.0(2) ?
    N4 C6 C7 . . 122.6(2) ?
    N4 C6 H6 . . 118.7 ?
    C7 C6 H6 . . 118.7 ?
    C8 C7 C12 . . 119.9(2) ?
    C8 C7 C6 . . 122.4(2) ?
    C12 C7 C6 . . 117.7(2) ?
    C9 C8 C7 . . 118.7(2) ?
    C9 C8 H8 . . 120.7 ?
    C7 C8 H8 . . 120.7 ?
    C10 C9 C8 . . 121.8(2) ?
    C10 C9 Br1 . . 118.40(18) ?
    C8 C9 Br1 . . 119.78(19) ?
    C11 C10 C9 . . 118.9(2) ?
    C11 C10 H10 . . 120.6 ?
    C9 C10 H10 . . 120.6 ?
    C10 C11 C12 . . 120.9(2) ?
    C10 C11 H11 . . 119.6 ?
    C12 C11 H11 . . 119.6 ?
    C11 C12 C7 . . 119.9(2) ?
    C11 C12 H12 . . 120.1 ?
    C7 C12 H12 . . 120.1 ?
loop_
    _geom_torsion_atom_site_label_1
    _geom_torsion_atom_site_label_2
    _geom_torsion_atom_site_label_3
    _geom_torsion_atom_site_label_4
    _geom_torsion_site_symmetry_1
    _geom_torsion_site_symmetry_2
    _geom_torsion_site_symmetry_3
    _geom_torsion_site_symmetry_4
    _geom_torsion
    _geom_torsion_publ_flag
    C5 N3 N4 C6 . . . . -176.9(2) ?
    C4 N2 C1 C2 . . . . 0.3(4) ?
    C4 N2 C1 C5 . . . . -179.6(2) ?
    C3 N1 C2 C1 . . . . 0.5(4) ?
    N2 C1 C2 N1 . . . . -0.7(4) ?
    C5 C1 C2 N1 . . . . 179.2(2) ?
    C2 N1 C3 C4 . . . . -0.1(4) ?
    C1 N2 C4 C3 . . . . 0.1(4) ?
    N1 C3 C4 N2 . . . . -0.3(4) ?
    N4 N3 C5 O1 . . . . 1.9(4) ?
    N4 N3 C5 C1 . . . . -178.7(2) ?
    N2 C1 C5 O1 . . . . 176.8(2) ?
    C2 C1 C5 O1 . . . . -3.1(4) ?
    N2 C1 C5 N3 . . . . -2.7(3) ?
    C2 C1 C5 N3 . . . . 177.4(2) ?
    N3 N4 C6 C7 . . . . -179.2(2) ?
    N4 C6 C7 C8 . . . . 10.8(4) ?
    N4 C6 C7 C12 . . . . -170.6(2) ?
    C12 C7 C8 C9 . . . . 1.3(3) ?
    C6 C7 C8 C9 . . . . 179.9(2) ?
    C7 C8 C9 C10 . . . . 0.0(4) ?
    C7 C8 C9 Br1 . . . . -178.32(17) ?
    C8 C9 C10 C11 . . . . -0.4(4) ?
    Br1 C9 C10 C11 . . . . 177.9(2) ?
    C9 C10 C11 C12 . . . . -0.5(4) ?
    C10 C11 C12 C7 . . . . 1.8(4) ?
    C8 C7 C12 C11 . . . . -2.3(4) ?
    C6 C7 C12 C11 . . . . 179.1(2) ?
loop_
    _geom_hbond_atom_site_label_D
    _geom_hbond_atom_site_label_H
    _geom_hbond_atom_site_label_A
    _geom_hbond_site_symmetry_A
    _geom_hbond_distance_DH
    _geom_hbond_distance_HA
    _geom_hbond_distance_DA
    _geom_hbond_angle_DHA
    N3 H3A N2 . 0.86 2.24 2.646(3) 109
    C6 H6 O1 1_545 0.93 2.26 3.150(3) 160
_iucr_refine_instructions_details
;
TITL MS009_0m in C2/c WHITE PRISM
CELL 0.71073 14.4115 6.2128 27.5992 90.000 104.379 90.000
ZERR 8.00 0.0008 0.0003 0.0015 0.000 0.002 0.000
LATT 7
SYMM -x, y, -z+1/2
SFAC C  H  N  O  Br
UNIT 96  72  32  8  8
L.S. 40
ACTA
BOND $H
HTAB
CONF
LIST 4
FMAP 2
PLAN 8
TEMP 23.000
SIZE 0.34 0.25 0.23
EQIV $1 x, y-1, z
HTAB C6 O1_$1
HTAB N3 N2
MPLA 10 C1 C2 C3 C4 C5 N1 N2 N3 N4 O1
MPLA 8 C6 C7 C8 C9 C10 C11 C12 BR1
WGHT    0.034800    1.072500
FVAR       0.06493
BR1   5    0.622272    0.437549    0.230304    11.00000    0.08409    0.07289 =
         0.04238   -0.00346   -0.01146   -0.00330
O1    4    0.345445    0.817772   -0.013545    11.00000    0.06652    0.05107 =
         0.05014   -0.01435    0.00734   -0.01344
N1    3    0.151368    0.814197   -0.154038    11.00000    0.06302    0.07456 =
         0.05231    0.01066    0.00447    0.00769
N2    3    0.233202    0.440186   -0.105598    11.00000    0.05107    0.05316 =
         0.03919   -0.00963    0.00477   -0.00280
N3    3    0.351024    0.453242   -0.015263    11.00000    0.05525    0.05014 =
         0.03669   -0.01095   -0.00416   -0.00224
AFIX  43
H3A   2    0.331315    0.340150   -0.032768    11.00000   -1.20000
AFIX   0
N4    3    0.412964    0.430010    0.031589    11.00000    0.04911    0.05222 =
         0.03448   -0.00626    0.00044   -0.00252
C1    1    0.252201    0.634795   -0.085001    11.00000    0.04023    0.05024 =
         0.03650   -0.00434    0.01097   -0.00161
C2    1    0.211602    0.818472   -0.108724    11.00000    0.06035    0.05572 =
         0.05191   -0.00030    0.01101    0.00065
AFIX  43
H2    2    0.226569    0.950210   -0.092686    11.00000   -1.20000
AFIX   0
C3    1    0.132781    0.619912   -0.174437    11.00000    0.05075    0.08882 =
         0.04106    0.00391    0.00111   -0.00074
AFIX  43
H3    2    0.091091    0.608694   -0.206004    11.00000   -1.20000
AFIX   0
C4    1    0.172539    0.435839   -0.150839    11.00000    0.05377    0.06938 =
         0.04156   -0.01030    0.00177   -0.00477
AFIX  43
H4    2    0.156842    0.304119   -0.166776    11.00000   -1.20000
AFIX   0
C5    1    0.320886    0.647162   -0.034122    11.00000    0.04317    0.04963 =
         0.03746   -0.00532    0.01130   -0.00411
C6    1    0.437888    0.236254    0.042772    11.00000    0.05442    0.05046 =
         0.03846   -0.00831    0.00576   -0.00799
AFIX  43
H6    2    0.414439    0.128727    0.019511    11.00000   -1.20000
AFIX   0
C7    1    0.501797    0.175942    0.090639    11.00000    0.04252    0.04530 =
         0.04075   -0.00007    0.01017   -0.00349
C8    1    0.527506    0.319036    0.130428    11.00000    0.04577    0.04224 =
         0.04122    0.00162    0.00477   -0.00021
AFIX  43
H8    2    0.504269    0.459325    0.127448    11.00000   -1.20000
AFIX   0
C9    1    0.588343    0.248578    0.174540    11.00000    0.04318    0.04986 =
         0.04175    0.00188    0.00643   -0.00459
C10   1    0.623725    0.041542    0.179903    11.00000    0.04822    0.06115 =
         0.05368    0.01377    0.00486    0.00246
AFIX  43
H10   2    0.664887   -0.002692    0.209793    11.00000   -1.20000
AFIX   0
C11   1    0.597109   -0.098585    0.140281    11.00000    0.06201    0.05102 =
         0.06796    0.00955    0.01835    0.01059
AFIX  43
H11   2    0.620988   -0.238329    0.143413    11.00000   -1.20000
AFIX   0
C12   1    0.535639   -0.034789    0.096082    11.00000    0.06196    0.04720 =
         0.05474   -0.00379    0.01947    0.00020
AFIX  43
H12   2    0.516741   -0.132223    0.069904    11.00000   -1.20000
AFIX   0
HKLF 4 1 1 0 0 0 1 0 0 0 1
REM  MS009_0m in C2/c WHITE PRISM
REM R1 =  0.0292 for    1670 Fo > 4sig(Fo)  and  0.0544 for all    2415 data
REM    163 parameters refined using      0 restraints
END
WGHT      0.0348      1.0725
REM Instructions for potential hydrogen bonds
HTAB C6 O1_$1
HTAB C10 Br1_$2
REM Highest difference peak  0.304,  deepest hole -0.339,  1-sigma level  0.051
Q1    1   0.5991  0.3602  0.1987  11.00000  0.05    0.30
Q2    1   0.2825  0.6336 -0.0617  11.00000  0.05    0.28
Q3    1   0.6419  0.4551  0.2610  11.00000  0.05    0.26
Q4    1   0.6217  0.5650  0.2126  11.00000  0.05    0.24
Q5    1   0.4677  0.2024  0.0720  11.00000  0.05    0.22
Q6    1   0.2444  0.5453 -0.0907  11.00000  0.05    0.22
Q7    1   0.5103  0.0796  0.0926  11.00000  0.05    0.20
Q8    1   0.3835  0.4239  0.0095  11.00000  0.05    0.19
;
