# Supplementary material for: N′-[(E)-3-Bromo­benzyl­idene]pyrazine-2-carbohydrazide
Source: Acta Crystallogr Sect E Struct Rep Online. 2013 Oct 12;69(Pt 11):o1635. doi: 10.1107/S1600536813027426 (PMC3884304; doi:10.1107/S1600536813027426)
Supplement: Supplementary file 2 [file e-69-o1635-Isup2.hkl]

#
# h,k,l, Fc-squared, Fo-squared, sigma(Fo-squared), status flag
#
data_I
_shelx_title ' MS009_0m in C2/c WHITE PRISM'
_shelx_refln_list_code          4
_shelx_F_calc_maximum      461.61
_exptl_crystal_F_000      1216.00
_reflns_d_resolution_high  0.8023

loop_
 _space_group_symop_operation_xyz
 'x, y, z'
 '-x, y, -z+1/2'
 'x+1/2, y+1/2, z'
 '-x+1/2, y+1/2, -z+1/2'
 '-x, -y, -z'
 'x, -y, z-1/2'
 '-x+1/2, -y+1/2, -z'
 'x+1/2, -y+1/2, z-1/2'

_cell_length_a    14.4115
_cell_length_b     6.2128
_cell_length_c    27.5992
_cell_angle_alpha  90.000
_cell_angle_beta  104.379
_cell_angle_gamma  90.000

_shelx_F_squared_multiplier     1.000

loop_
 _refln_index_h
 _refln_index_k
 _refln_index_l
 _refln_F_squared_calc
 _refln_F_squared_meas
 _refln_F_squared_sigma
 _refln_observed_status
   2   0   0        261.25        241.20        10.04 o
   4   0   0      90072.81      94763.61      1472.70 o
   6   0   0        359.00        360.38        17.31 o
   8   0   0      21603.22      22952.72       417.29 o
  10   0   0        188.78        233.66        31.86 o
  12   0   0        211.68        198.26        39.38 o
  14   0   0         33.24         58.11        43.60 o
  16   0   0         92.19        150.87        51.91 o
   1   1   0       9163.50       9409.63       129.92 o
   3   1   0      18020.07      18555.55       185.27 o
   5   1   0      13953.51      14828.48       140.89 o
   7   1   0       3137.45       3082.85        45.92 o
   9   1   0       2046.37       2001.60        36.22 o
  11   1   0        254.47        276.22        24.86 o
  13   1   0        376.16        412.11        31.51 o
  15   1   0        112.38         95.30        34.91 o
  17   1   0          8.04        -23.75        39.00 o
   0   2   0      16820.73      16807.97       502.79 o
   2   2   0        739.10        778.37        12.85 o
   4   2   0      15598.21      15886.31       157.44 o
   6   2   0        732.32        725.16        15.41 o
   8   2   0       6684.12       6984.35        94.99 o
  10   2   0         18.50         23.53        22.79 o
  12   2   0       1218.85       1299.03        44.34 o
  14   2   0        244.42        182.09        32.21 o
  16   2   0         59.78         68.93        44.49 o
   1   3   0       1781.28       1716.68        32.64 o
   3   3   0        436.75        327.48        26.90 o
   5   3   0       4471.30       4544.75        50.79 o
   7   3   0       1907.89       2124.02        32.38 o
   9   3   0        472.67        527.17        37.78 o
  11   3   0         16.43        -19.58        43.19 o
  13   3   0         78.18         41.41        51.17 o
  15   3   0        153.17         88.52        42.80 o
   0   4   0        122.43        118.58        18.97 o
   2   4   0        849.26        856.48        18.20 o
   4   4   0         92.18         64.04        10.91 o
   6   4   0        110.60        139.85        13.29 o
   8   4   0         97.45         63.48        16.83 o
  10   4   0          0.85         -2.08        37.52 o
  12   4   0         79.49        111.12        45.19 o
  14   4   0         40.10        -32.22        65.22 o
   1   5   0        360.09        399.73        16.28 o
   3   5   0         40.83         51.66        15.53 o
   5   5   0        233.79        257.74        35.57 o
   7   5   0        258.62        224.42        25.37 o
   9   5   0          8.30         42.94        39.17 o
  11   5   0          4.87         19.25        54.55 o
  13   5   0          1.36        -44.50        52.65 o
   0   6   0        549.17        683.04        45.06 o
   2   6   0         17.87         12.33        24.99 o
   4   6   0       1504.39       1516.22        48.68 o
   6   6   0        865.11        735.74        44.23 o
   8   6   0         82.83         56.03        39.83 o
  10   6   0         16.76        -18.70        58.11 o
   3   7   0         53.97        137.56        52.18 o
   5   7   0        272.94        322.55        64.03 o
   7   7   0         85.33         83.01        68.78 o
 -17   1   1         11.02        -10.95        39.11 o
 -15   1   1          5.95        -31.27        31.27 o
 -13   1   1        220.13        191.79        28.42 o
 -11   1   1          4.04        -21.82        21.82 o
  -9   1   1         10.70        -12.02        14.12 o
  -7   1   1         12.65        -10.08        10.08 o
  -5   1   1        556.11        628.04        13.15 o
  -3   1   1       3906.67       3882.70        42.24 o
  -1   1   1         84.77         81.36         3.33 o
   1   1   1      43460.34      42650.43       416.22 o
   3   1   1       1430.21       1271.64        13.72 o
   5   1   1       8815.02       9127.00        87.83 o
   7   1   1       1081.58       1027.62        21.40 o
   9   1   1       3019.22       3027.42        53.03 o
  11   1   1         77.33         48.27        23.36 o
  13   1   1          2.93         11.21        28.42 o
  15   1   1          1.01        -18.51        34.05 o
  17   1   1         76.38         75.11        52.36 o
 -16   2   1        296.14        311.68        46.00 o
 -14   2   1        131.46        158.19        31.14 o
 -12   2   1       1676.97       1607.91        47.06 o
 -10   2   1         18.94          6.96        17.66 o
  -8   2   1       6174.44       6217.65        85.47 o
  -6   2   1       7862.87       8619.37        98.14 o
  -4   2   1      11111.89      11351.72       136.57 o
  -2   2   1       1568.34       1634.73        28.39 o
   0   2   1      19958.75      19547.06       348.90 o
   2   2   1       3855.59       3926.73        47.47 o
   4   2   1      16918.21      17161.71       162.26 o
   6   2   1        139.08        174.18         9.56 o
   8   2   1       3476.41       3296.94        46.49 o
  10   2   1        312.03        289.42        20.75 o
  12   2   1        354.84        352.55        29.78 o
  14   2   1        147.81        126.99        31.98 o
  16   2   1          4.25         -0.25        52.05 o
 -15   3   1        424.36        373.83        46.39 o
 -13   3   1         40.60         13.37        34.67 o
 -11   3   1        945.69        894.23        40.94 o
  -9   3   1       1215.05       1186.95        31.44 o
  -7   3   1       3037.88       3039.47        46.73 o
  -5   3   1       2313.47       2261.12        47.64 o
  -3   3   1       8481.63       8559.80       121.67 o
  -1   3   1      11370.28      11212.56       173.21 o
   1   3   1       1122.05        967.09        15.15 o
   3   3   1      15273.07      16103.89       189.20 o
   5   3   1       2584.62       2398.94        42.34 o
   7   3   1       2816.07       2750.67        49.59 o
   9   3   1       2341.01       2315.00        44.36 o
  11   3   1        559.99        540.24        37.57 o
  13   3   1        805.95        755.54        73.47 o
  15   3   1         71.28         29.36        52.65 o
 -14   4   1          9.59         35.62        49.28 o
 -12   4   1        336.34        311.68        71.15 o
 -10   4   1         35.96          9.54        26.82 o
  -8   4   1       2013.87       2086.34        41.46 o
  -6   4   1         12.05         11.30        10.07 o
  -4   4   1       6691.09       6645.55        81.45 o
  -2   4   1        535.85        563.09        21.48 o
   0   4   1      10962.10      10995.47       198.28 o
   2   4   1        110.89        127.76         8.61 o
   4   4   1       9829.30       9667.07       108.96 o
   6   4   1        125.14        130.86        13.75 o
   8   4   1       2540.33       2496.68        62.99 o
  10   4   1        363.11        308.22        41.06 o
  12   4   1        455.71        479.50        51.13 o
  14   4   1         27.80         42.69        51.99 o
 -13   5   1          5.55         18.08        51.13 o
 -11   5   1        463.04        450.91        66.41 o
  -9   5   1        984.54       1052.42        53.59 o
  -7   5   1        933.94        950.15        38.19 o
  -5   5   1       1560.21       1492.91        41.25 o
  -3   5   1       3592.61       3471.08        64.40 o
  -1   5   1       8346.44       8684.06       163.35 o
   1   5   1        107.46        108.36        13.60 o
   3   5   1       2774.94       2675.15        58.24 o
   5   5   1       3080.25       2967.42        65.08 o
   7   5   1         12.24         -4.55        24.55 o
   9   5   1        312.69        327.94        43.51 o
  11   5   1         11.01        -10.78        44.42 o
  13   5   1        146.56         58.11        53.66 o
 -10   6   1         15.95          7.16        45.91 o
  -8   6   1         53.43         67.79        39.83 o
  -6   6   1        175.15        171.73        36.44 o
  -4   6   1        509.45        631.78        43.88 o
  -2   6   1        366.91        326.44        46.25 o
   0   6   1         95.41        114.00        24.99 o
   2   6   1         60.03         53.36        32.02 o
   4   6   1         91.21         86.17        27.39 o
   6   6   1        134.45        123.22        37.70 o
   8   6   1         56.37         84.05        55.73 o
  10   6   1        128.67         41.32        49.45 o
  -7   7   1         33.89          9.49        66.41 o
  -5   7   1          7.08        -28.46        56.92 o
  -3   7   1         44.09         -4.74        52.18 o
   3   7   1          2.56        -11.86        49.80 o
   5   7   1         37.06         16.60        59.29 o
   7   7   1        117.58         90.12        66.41 o
 -16   0   2        197.55        167.81       103.17 o
 -14   0   2         40.64          1.11        41.06 o
 -12   0   2      11639.46      11582.12       275.02 o
 -10   0   2         60.10         46.71        27.63 o
  -8   0   2      12879.82      13672.71       314.44 o
  -6   0   2        112.20        124.01        11.53 o
  -4   0   2     140843.38     156662.61      2554.73 o
  -2   0   2        926.73        871.95        21.34 o
   0   0   2       4185.49       4175.30        54.22 o
   2   0   2       7034.75       7206.68        96.34 o
   4   0   2      10176.81      10185.32       131.24 o
   6   0   2       6894.78       7047.67       113.72 o
   8   0   2      20105.80      20660.12       323.46 o
  10   0   2       3683.75       3455.82       107.91 o
  12   0   2        972.30       1022.15        54.48 o
  14   0   2        187.81        172.94        73.52 o
  16   0   2        222.83        196.93        98.42 o
 -17   1   2         11.96        -29.46        46.07 o
 -15   1   2        290.40        299.87        35.21 o
 -13   1   2        869.08        840.46        36.37 o
 -11   1   2        579.06        586.50        28.70 o
  -9   1   2       1192.14       1153.25        26.87 o
  -7   1   2       6551.61       6796.16        91.26 o
  -5   1   2       3104.12       3264.73        37.58 o
  -3   1   2       1730.71       1836.20        21.40 o
  -1   1   2        153.75        206.92         7.36 o
   1   1   2      27728.76      27275.21       255.31 o
   3   1   2       9497.76      10066.68        91.37 o
   5   1   2       9608.33       9408.93        98.85 o
   7   1   2       1858.91       1937.65        49.52 o
   9   1   2       8480.77       8565.28       106.81 o
  11   1   2       1925.24       2015.41        50.05 o
  13   1   2        621.89        655.53        42.17 o
  15   1   2          4.97        -10.26        33.72 o
 -16   2   2        315.29        327.40       104.00 o
 -14   2   2        219.53        235.55        32.10 o
 -12   2   2        639.75        755.80        33.62 o
 -10   2   2        283.94        306.92        20.13 o
  -8   2   2       1666.92       1607.72        31.03 o
  -6   2   2       1989.24       2135.70        44.15 o
  -4   2   2      11518.25      11369.71       136.69 o
  -2   2   2       2660.35       2686.28        40.03 o
   0   2   2      20838.75      20492.93       367.08 o
   2   2   2       2371.84       2434.32        35.86 o
   4   2   2      10145.76       9981.66        95.42 o
   6   2   2        488.61        483.53        12.73 o
   8   2   2       5074.94       5130.55        67.02 o
  10   2   2        627.21        589.55        27.77 o
  12   2   2       1392.09       1523.71        48.25 o
  14   2   2        527.60        552.41        38.12 o
  16   2   2        378.60        388.73        50.12 o
 -15   3   2         96.75         46.59        42.31 o
 -13   3   2        148.93        181.86        35.94 o
 -11   3   2          8.45         -1.03        28.69 o
  -9   3   2       1634.64       1774.33        37.56 o
  -7   3   2          9.88         -4.97        16.30 o
  -5   3   2        153.13        225.61        14.91 o
  -3   3   2         48.08         78.97        18.84 o
  -1   3   2        364.00        430.57        12.01 o
   1   3   2        527.23        369.38        14.11 o
   3   3   2        587.40        635.75        14.85 o
   5   3   2       3179.65       3280.98        40.58 o
   7   3   2        446.44        423.97        14.60 o
   9   3   2        109.06        178.80        28.21 o
  11   3   2         46.27         27.34        30.06 o
  13   3   2        737.03        824.86        46.92 o
  15   3   2         76.25         47.14        53.35 o
 -14   4   2         35.29         45.02        50.23 o
 -12   4   2        110.83         34.72        44.23 o
 -10   4   2         16.55         46.15        23.12 o
  -8   4   2          2.31          1.25        16.31 o
  -6   4   2         61.03         71.67        13.00 o
  -4   4   2          0.02         -9.86         9.86 o
  -2   4   2        627.40        614.83        25.15 o
   0   4   2        113.18        105.72        13.10 o
   2   4   2          5.86         34.01        11.67 o
   4   4   2         43.48         52.59         8.96 o
   6   4   2        125.24        124.39        12.97 o
   8   4   2          0.27        -18.06        18.06 o
  10   4   2        242.02        241.44        40.25 o
  12   4   2        101.12         67.47        46.87 o
  14   4   2         90.10         93.62        52.65 o
 -13   5   2          5.14         -2.53        50.23 o
 -11   5   2          4.80        -37.28        41.82 o
  -9   5   2         10.11         -6.01        37.48 o
  -7   5   2         43.70         52.76        25.85 o
  -5   5   2          6.77          4.90        21.22 o
  -3   5   2         24.86         -9.28        34.39 o
  -1   5   2        604.00        625.27        31.73 o
   1   5   2        324.39        361.67        22.64 o
   3   5   2        486.06        508.34        23.37 o
   5   5   2        487.80        521.95        26.52 o
   7   5   2          3.90         -9.33        25.75 o
   9   5   2        416.95        390.12        43.60 o
  11   5   2         66.26        -13.04        46.87 o
 -10   6   2          6.74        -44.91        44.91 o
  -8   6   2        668.79        558.05        46.60 o
  -6   6   2        573.78        521.61        39.31 o
  -4   6   2        481.24        596.21        37.04 o
  -2   6   2        153.91        142.01        23.68 o
   0   6   2       1150.91       1210.35        46.60 o
   2   6   2          2.14         20.83        26.68 o
   4   6   2        577.82        630.76        34.61 o
   6   6   2         11.79        -18.97        36.89 o
   8   6   2         28.20         63.15        75.89 o
  10   6   2         10.81         39.13        48.63 o
  -7   7   2         25.37         47.43        66.41 o
  -5   7   2         33.95         90.12        59.29 o
  -3   7   2        200.88        125.70        54.55 o
  -1   7   2        117.60        151.79        49.80 o
   5   7   2         59.32        142.30        59.29 o
 -17   1   3        110.16         55.93        43.68 o
 -15   1   3         46.13          8.95        30.88 o
 -13   1   3         37.02         24.46        26.62 o
 -11   1   3       1050.88        979.63        35.21 o
  -9   1   3        307.09        252.45        22.27 o
  -7   1   3       2220.81       2109.75        31.83 o
  -5   1   3       9126.88       9868.60       105.72 o
  -3   1   3      44177.27      46171.19       516.62 o
  -1   1   3       4901.84       4832.01        78.26 o
   1   1   3       2568.45       2521.29        23.71 o
   3   1   3        120.22        129.63         5.20 o
   5   1   3       1942.22       1894.73        22.96 o
   7   1   3        193.83        206.36        10.59 o
   9   1   3       1852.04       1890.48        36.37 o
  11   1   3         83.41        108.16        24.46 o
  13   1   3        850.15        844.63        39.08 o
  15   1   3        120.53         98.30        36.73 o
 -16   2   3         42.48         34.56        42.80 o
 -14   2   3          0.49          2.57        28.96 o
 -12   2   3        651.97        653.68        32.17 o
 -10   2   3         22.67         31.86        16.91 o
  -8   2   3       2775.31       2794.58        56.74 o
  -6   2   3       2086.02       2126.59        33.15 o
  -4   2   3       7570.32       7638.21        93.05 o
  -2   2   3      21959.38      22668.42       316.90 o
   0   2   3      16650.39      16906.44       303.24 o
   2   2   3       9965.84      10604.43       104.52 o
   4   2   3      12208.45      12068.46       109.79 o
   6   2   3         32.47         21.11         8.76 o
   8   2   3       5479.34       5346.55        69.85 o
  10   2   3        273.56        263.98        22.21 o
  12   2   3        986.30       1010.09        46.21 o
  14   2   3        834.49        846.21        44.37 o
  16   2   3         78.14        105.97        45.46 o
 -15   3   3        143.55        124.47        42.40 o
 -13   3   3         36.10         60.68        34.67 o
 -11   3   3       1269.26       1262.04        49.14 o
  -9   3   3         27.20         45.48        13.09 o
  -7   3   3       8424.53       8771.70       141.77 o
  -5   3   3        271.02        254.89        11.49 o
  -3   3   3       7634.86       7259.27       116.07 o
  -1   3   3       6275.91       6460.77       118.93 o
   1   3   3      17577.69      17610.52       272.19 o
   3   3   3         72.52         35.82         9.39 o
   5   3   3      17878.10      18563.37       184.27 o
   7   3   3        568.51        518.08        15.77 o
   9   3   3       4055.64       3946.25        74.57 o
  11   3   3         86.31         63.24        38.39 o
  13   3   3       1688.49       1566.44        62.34 o
  15   3   3         87.92         95.86        56.01 o
 -14   4   3        110.64         32.04        49.28 o
 -12   4   3        606.35        532.68        50.23 o
 -10   4   3         15.90         32.01        23.18 o
  -8   4   3       4620.63       4689.77        74.11 o
  -6   4   3         15.32          5.25        11.20 o
  -4   4   3       6887.96       6904.55        96.26 o
  -2   4   3       3810.49       3876.78        73.60 o
   0   4   3       5323.77       5198.57        97.93 o
   2   4   3         73.32         77.55         9.05 o
   4   4   3       3433.19       3346.47        41.89 o
   6   4   3        918.28        937.98        23.60 o
   8   4   3        832.14        835.00        38.34 o
  10   4   3         83.20         72.34        40.25 o
  12   4   3        205.09        210.85        47.77 o
  14   4   3        144.13         91.31        55.34 o
 -13   5   3        149.32         83.01        72.34 o
 -11   5   3         10.24         30.28        43.22 o
  -9   5   3        501.33        510.46        43.22 o
  -7   5   3       2813.36       2844.74        66.26 o
  -5   5   3         24.07         22.28        13.55 o
  -3   5   3       4096.38       4092.39       167.20 o
  -1   5   3        418.36        417.61        23.99 o
   1   5   3       6429.01       6238.36        91.32 o
   3   5   3        144.09        119.27        24.43 o
   5   5   3       2039.43       2048.52        53.06 o
   7   5   3        504.50        449.23        39.38 o
   9   5   3        203.42        259.29        46.25 o
  11   5   3         52.09        128.69        47.60 o
 -10   6   3         12.79        -10.16        46.60 o
  -8   6   3         42.12         80.44        40.45 o
  -6   6   3          0.46        -26.33        31.15 o
  -4   6   3         27.21         65.01        39.13 o
  -2   6   3       1690.57       1560.55        83.01 o
   0   6   3       1400.90       1441.62        49.56 o
   2   6   3        114.18        131.26        27.92 o
   4   6   3        726.56        771.11        36.81 o
   6   6   3        187.11        192.81        39.38 o
   8   6   3        689.23        727.25        53.66 o
  10   6   3         12.08          9.57        49.45 o
  -7   7   3          0.81         23.72        64.03 o
  -5   7   3         14.31        -28.46        59.29 o
  -3   7   3        116.81         16.60        54.55 o
  -1   7   3          0.74        -37.95        49.80 o
   1   7   3         40.11         28.46        52.18 o
   5   7   3        112.80        104.35        56.92 o
 -16   0   4        154.82        164.95        50.23 o
 -14   0   4        236.59        249.07        56.92 o
 -12   0   4       1215.74       1229.10        57.84 o
 -10   0   4       1489.20       1528.22        57.84 o
  -8   0   4      22583.41      24181.17       439.21 o
  -6   0   4       4948.70       5711.96       110.91 o
  -4   0   4     213080.38     230349.27      3632.79 o
  -2   0   4      11590.18      12892.63       205.15 o
   0   0   4       3317.63       3244.90        64.32 o
   2   0   4      12447.26      13189.28       185.70 o
   4   0   4      31211.88      32112.44       407.74 o
   6   0   4       2649.33       2610.92        48.29 o
   8   0   4       1590.89       1944.14        42.83 o
  10   0   4       1027.42        908.27        38.50 o
  12   0   4        674.88        736.27        58.11 o
  14   0   4         66.81         14.23        46.96 o
  16   0   4        219.82        269.16        56.94 o
 -17   1   4        101.21         80.10        45.14 o
 -15   1   4          8.37        -30.66        30.66 o
 -13   1   4         75.50         51.52        26.88 o
 -11   1   4       2021.04       2015.32        49.16 o
  -9   1   4       2778.08       2950.67        46.62 o
  -7   1   4       4874.69       4775.81       103.48 o
  -5   1   4       8075.62       8487.55        97.47 o
  -3   1   4      76509.07      79090.64       884.72 o
  -1   1   4      40203.52      39403.25       508.95 o
   1   1   4      68601.52      65950.11       591.63 o
   3   1   4       2237.01       1960.87        20.26 o
   5   1   4      23430.60      23556.66       245.38 o
   7   1   4       1581.78       1688.77        30.59 o
   9   1   4       4902.24       4874.59        70.08 o
  11   1   4         42.51          2.46        19.73 o
  13   1   4        682.57        740.69        38.47 o
  15   1   4          4.16         30.09        35.48 o
 -16   2   4         25.14        -24.23        42.40 o
 -14   2   4        194.96        229.14        31.85 o
 -12   2   4        490.42        516.38        30.04 o
 -10   2   4        135.00        110.17        18.00 o
  -8   2   4       4689.78       4958.14        69.98 o
  -6   2   4       5706.76       6126.10        95.58 o
  -4   2   4       5221.62       5111.12        63.59 o
  -2   2   4       1591.32       1566.33        29.89 o
   0   2   4      15017.16      15028.43       190.55 o
   2   2   4       7732.92       7673.23        76.42 o
   4   2   4      20524.63      21043.31       189.53 o
   6   2   4       5420.46       5455.73        64.17 o
   8   2   4       3179.58       3195.81        46.04 o
  10   2   4       2551.10       2626.76        51.93 o
  12   2   4        330.50        346.42        30.72 o
  14   2   4         23.99          3.75        33.72 o
  16   2   4          1.05        -15.58        46.09 o
 -15   3   4          1.44         -5.44        38.69 o
 -13   3   4        184.88        205.96        36.92 o
 -11   3   4        593.28        647.94        35.82 o
  -9   3   4         27.70         38.64        12.65 o
  -7   3   4        574.94        537.56        27.15 o
  -5   3   4        585.68        617.30        17.75 o
  -3   3   4       5833.72       5767.66        83.67 o
  -1   3   4       3420.29       3373.20        66.06 o
   1   3   4      10859.32      11176.00       157.52 o
   3   3   4       3055.60       3349.38        40.53 o
   5   3   4        104.36         66.33        15.34 o
   7   3   4        423.74        437.09        15.09 o
   9   3   4         32.97         77.46        21.68 o
  11   3   4        989.40        918.21        59.73 o
  13   3   4         40.05         37.78        36.39 o
  15   3   4        192.41        111.90        55.27 o
 -14   4   4         10.29         17.00        49.45 o
 -12   4   4          7.44          8.76        40.45 o
 -10   4   4         12.55          0.75        25.46 o
  -8   4   4        198.66        197.83        20.21 o
  -6   4   4         34.64         36.24        12.64 o
  -4   4   4          0.02        -14.31        14.31 o
  -2   4   4        958.33        914.29        30.81 o
   0   4   4         77.26         49.15        14.94 o
   2   4   4        897.94        921.37        30.05 o
   4   4   4         11.11        -11.41        14.69 o
   6   4   4        198.41        205.81        15.59 o
   8   4   4         14.16        -19.25        19.25 o
  10   4   4         44.71         39.76        39.38 o
  12   4   4          2.19         44.98        68.78 o
  14   4   4          0.41        -23.95        51.91 o
 -13   5   4         17.48         -2.37        49.28 o
 -11   5   4         53.94         55.15        42.15 o
  -9   5   4          9.42         18.35        55.73 o
  -7   5   4        130.14        158.26        28.36 o
  -5   5   4          4.62         -0.54        19.51 o
  -3   5   4       2766.74       2695.81        53.94 o
  -1   5   4        794.84        882.15        30.08 o
   1   5   4       1977.15       1977.05        58.91 o
   3   5   4        206.61        218.91        24.77 o
   5   5   4        807.46        818.78        37.66 o
   7   5   4         19.72         21.09        26.52 o
   9   5   4         37.25         18.97        41.93 o
  11   5   4         31.59        -26.09        48.63 o
 -10   6   4         13.71         17.62        80.64 o
  -8   6   4        369.72        452.05        43.85 o
  -6   6   4         52.33         40.67        49.80 o
  -4   6   4        267.19        215.82        52.18 o
  -2   6   4        208.51        177.87        47.43 o
   0   6   4        797.80        831.07        37.04 o
   2   6   4       1747.78       1635.24        59.29 o
   4   6   4          8.36          4.14        28.62 o
   6   6   4         80.11         49.60        38.46 o
   8   6   4        126.10         92.41        45.19 o
  10   6   4          0.73         12.91        51.13 o
  -7   7   4         64.94         54.55        66.41 o
  -5   7   4         65.03         23.72        59.29 o
  -3   7   4        244.35        258.51        56.92 o
  -1   7   4         18.45        -37.95        49.80 o
   1   7   4        536.51        607.15        64.03 o
   3   7   4         99.07        156.53        61.66 o
   5   7   4        296.27        283.33        45.19 o
 -17   1   5         82.93         33.45        43.77 o
 -15   1   5        167.89        132.23        33.46 o
 -13   1   5         17.50        -12.48        26.05 o
 -11   1   5        178.01        124.83        22.72 o
  -9   1   5         28.97          8.66        13.71 o
  -7   1   5       2481.27       2353.52        44.02 o
  -5   1   5       1049.31       1227.09        19.34 o
  -3   1   5      42038.56      45230.34       505.93 o
  -1   1   5       3225.22       3091.43        42.25 o
   1   1   5      29092.25      29496.49       254.18 o
   3   1   5        716.60        724.73        13.46 o
   5   1   5      17042.87      17321.00       190.88 o
   7   1   5         33.68         36.31         9.57 o
   9   1   5        435.20        383.20        16.75 o
  11   1   5        109.07         73.54        21.16 o
  13   1   5         20.08         34.54        30.45 o
  15   1   5         60.53         35.92        37.64 o
 -16   2   5        170.46        141.32        43.26 o
 -14   2   5         38.05         53.81        29.47 o
 -12   2   5        463.55        423.83        28.31 o
 -10   2   5         18.44        -22.52        27.39 o
  -8   2   5       1150.93       1093.00        53.80 o
  -6   2   5       1869.87       1897.00        37.92 o
  -4   2   5       9964.80      10238.20       134.57 o
  -2   2   5       1121.74       1057.49        23.40 o
   0   2   5      17414.78      17629.49       223.94 o
   2   2   5       5343.88       6043.32        58.24 o
   4   2   5       5245.75       4922.21        59.80 o
   6   2   5       2543.83       2551.09        34.19 o
   8   2   5        820.11        753.49        20.06 o
  10   2   5         63.53         65.13        20.92 o
  12   2   5         26.27         10.24        24.89 o
  14   2   5        600.69        552.01        45.70 o
 -15   3   5        123.39         60.16        40.94 o
 -13   3   5          1.99         56.61        34.18 o
 -11   3   5        801.16        768.71        40.74 o
  -9   3   5        574.56        630.20        24.60 o
  -7   3   5       2044.79       1932.41        37.86 o
  -5   3   5       5851.31       5939.44        80.43 o
  -3   3   5       7455.45       7388.45       106.59 o
  -1   3   5        795.76        807.71        19.30 o
   1   3   5      18974.11      19014.79       304.88 o
   3   3   5        377.67        401.54        17.14 o
   5   3   5      12210.65      12108.95       128.40 o
   7   3   5         45.15         44.87        12.39 o
   9   3   5       6411.23       6376.62        90.45 o
  11   3   5        786.15        680.69        34.02 o
  13   3   5        828.23        867.30        82.56 o
  15   3   5        163.82         92.32        56.94 o
 -14   4   5         16.35         41.31        77.08 o
 -12   4   5        386.98        372.00        45.91 o
 -10   4   5         70.58         28.31        27.73 o
  -8   4   5       1118.34       1174.53        31.46 o
  -6   4   5        539.01        503.57        17.47 o
  -4   4   5       2093.87       2147.24        49.52 o
  -2   4   5        184.64        147.37        11.89 o
   0   4   5       9511.61       9419.72       197.21 o
   2   4   5       3700.08       3544.29        54.88 o
   4   4   5       4280.08       4167.41        54.12 o
   6   4   5       1693.47       1650.89        34.38 o
   8   4   5       1493.53       1574.50        42.41 o
  10   4   5        495.15        460.54        48.74 o
  12   4   5        105.30        116.09        47.77 o
 -13   5   5         86.35         61.19        49.98 o
 -11   5   5        702.98        703.72        54.55 o
  -9   5   5          3.24         12.58        35.33 o
  -7   5   5       1030.21       1065.58       100.79 o
  -5   5   5       2635.16       2558.20        56.71 o
  -3   5   5        169.16        213.39        20.73 o
  -1   5   5         25.64         -0.70        15.32 o
   1   5   5       3266.85       3189.79        69.49 o
   3   5   5        166.55        145.93        19.97 o
   5   5   5        717.36        769.38        32.18 o
   7   5   5        528.80        386.41        31.68 o
   9   5   5       1344.88       1398.33        69.58 o
  11   5   5         28.56          2.85        49.45 o
 -10   6   5         59.34         62.09        47.43 o
  -8   6   5        396.83        493.42        42.74 o
  -6   6   5         63.19        104.35        59.29 o
  -4   6   5       1030.80       1133.65        83.01 o
  -2   6   5          5.19         21.34        45.06 o
   0   6   5        512.83        486.36        35.57 o
   2   6   5          5.81          4.40        28.46 o
   4   6   5        521.83        571.19        35.59 o
   6   6   5        417.26        461.84        45.19 o
   8   6   5         41.15         86.10        46.87 o
  -7   7   5         14.80         42.69        66.41 o
  -5   7   5          0.13        -59.29        59.29 o
  -3   7   5         73.30         18.97        54.55 o
  -1   7   5         28.13         21.34        54.55 o
   1   7   5          5.22         52.18        54.55 o
   3   7   5         20.48         23.72        59.29 o
   5   7   5         12.30         26.60        42.15 o
 -16   0   6        971.32        942.09        63.66 o
 -14   0   6         11.48         41.38        49.80 o
 -12   0   6        650.55        619.97        42.74 o
 -10   0   6        405.34        385.61        32.67 o
  -8   0   6       5701.16       6320.84       152.61 o
  -6   0   6       1142.12       1124.67        31.82 o
  -4   0   6     141830.38     160403.53      2937.71 o
  -2   0   6      30052.13      32165.04       509.31 o
   0   0   6        424.16        375.67        12.71 o
   2   0   6      39934.17      38652.05       491.24 o
   4   0   6       4041.60       3558.07        54.00 o
   6   0   6      31675.53      33086.96       512.05 o
   8   0   6       9777.21      10048.75       162.89 o
  10   0   6       4798.24       4659.05        99.82 o
  12   0   6       1953.75       2158.06        67.60 o
  14   0   6        756.18        666.18        58.70 o
  16   0   6        141.95         85.78        59.52 o
 -17   1   6         75.45         79.86        44.26 o
 -15   1   6        442.52        445.80        34.82 o
 -13   1   6        152.92         99.23        26.88 o
 -11   1   6       2182.76       2280.28        60.59 o
  -9   1   6        542.43        521.58        20.49 o
  -7   1   6       7967.37       8132.60       120.69 o
  -5   1   6        955.94       1000.44        18.46 o
  -3   1   6      69985.34      72679.36       817.84 o
  -1   1   6          1.21          0.79         5.30 o
   1   1   6      31583.47      29970.22       258.23 o
   3   1   6       2122.33       2112.88        21.54 o
   5   1   6      40596.54      40495.50       440.60 o
   7   1   6        123.54        113.76        10.52 o
   9   1   6       6778.30       6787.08        94.97 o
  11   1   6        156.99        108.32        19.87 o
  13   1   6       2305.65       2404.00        75.56 o
  15   1   6          2.89        -36.67        36.67 o
 -16   2   6          1.19          3.90        42.27 o
 -14   2   6         40.18          6.08        35.02 o
 -12   2   6         95.28        101.62        25.39 o
 -10   2   6       2085.89       2110.31        43.60 o
  -8   2   6        481.00        424.11        18.00 o
  -6   2   6        545.32        432.91        27.75 o
  -4   2   6       6567.42       6702.55        98.61 o
  -2   2   6       5576.31       5549.05        91.60 o
   0   2   6      12530.09      12434.52       138.14 o
   2   2   6       7621.43       7662.02        70.55 o
   4   2   6       3778.70       3602.51        39.15 o
   6   2   6       4561.83       4609.66        55.98 o
   8   2   6       1875.90       1853.93        32.77 o
  10   2   6       1039.00       1074.11        35.21 o
  12   2   6        464.11        503.74        30.04 o
  14   2   6        396.42        500.29        40.50 o
 -15   3   6         38.47          0.57        39.66 o
 -13   3   6         33.43         86.23        35.02 o
 -11   3   6          3.37        -19.71        29.52 o
  -9   3   6        114.64        137.48        20.01 o
  -7   3   6        964.86       1003.02        27.84 o
  -5   3   6         21.79          7.11        15.34 o
  -3   3   6        999.13       1002.93        32.52 o
  -1   3   6       1227.35       1397.99        25.43 o
   1   3   6        204.05        207.74        27.16 o
   3   3   6       1712.65       1900.12        22.11 o
   5   3   6        749.86        731.25        36.45 o
   7   3   6        224.75        216.61        14.34 o
   9   3   6       2301.17       2444.77        64.81 o
  11   3   6        398.51        338.59        31.34 o
  13   3   6         60.42        121.40        49.45 o
 -14   4   6         37.83         54.35        50.23 o
 -12   4   6        143.20        193.93        44.23 o
 -10   4   6         49.08         65.01        24.99 o
  -8   4   6          0.14        -19.68        22.05 o
  -6   4   6       1029.16        982.94        33.31 o
  -4   4   6        250.36        276.64        23.28 o
  -2   4   6         34.63         56.75         9.48 o
   0   4   6        144.07        209.46        16.62 o
   2   4   6        131.94        122.07        18.37 o
   4   4   6         16.05          5.54        12.82 o
   6   4   6         24.00         -2.68        14.54 o
   8   4   6        509.97        504.58        29.44 o
  10   4   6         87.08        163.14        33.82 o
  12   4   6         26.87         26.25        48.55 o
 -13   5   6         25.71        -50.23        50.23 o
 -11   5   6         57.88         76.31        47.43 o
  -9   5   6          9.30         34.01        35.88 o
  -7   5   6        429.94        391.26        25.49 o
  -5   5   6         22.27         20.53        34.47 o
  -3   5   6        299.28        351.70        52.18 o
  -1   5   6        332.18        316.07        23.68 o
   1   5   6        865.05        832.21        69.49 o
   3   5   6        220.23        219.37        22.22 o
   5   5   6        418.31        388.36        23.60 o
   7   5   6         57.01         50.12        28.92 o
   9   5   6        312.43        320.43        46.10 o
  11   5   6         36.46         31.11        50.23 o
 -10   6   6        569.47        516.57        71.15 o
  -8   6   6          5.41        -13.41        37.60 o
  -6   6   6        233.84        268.00        59.29 o
  -4   6   6        463.97        474.33        59.29 o
  -2   6   6        126.09         54.55        47.43 o
   0   6   6         74.67         33.20        45.06 o
   2   6   6         50.76         22.11        29.39 o
   4   6   6        304.03        319.71        33.15 o
   6   6   6         26.66         10.52        40.14 o
   8   6   6        180.10        170.68        48.29 o
  -7   7   6        169.02        104.35        71.15 o
  -5   7   6          2.02        -21.34        59.29 o
  -3   7   6        328.77        305.94        64.03 o
  -1   7   6         55.18         59.29        56.92 o
   1   7   6        166.11         94.87        59.29 o
   3   7   6          0.02        -64.03        64.03 o
   5   7   6        168.72        231.41        44.91 o
 -17   1   7          1.21        -18.47        43.35 o
 -15   1   7        337.20        322.93        34.62 o
 -13   1   7         49.58         15.31        26.70 o
 -11   1   7       1405.74       1400.77        42.62 o
  -9   1   7       1974.49       2005.79        39.66 o
  -7   1   7      23442.38      25084.67       373.97 o
  -5   1   7          5.75          8.55         8.14 o
  -3   1   7        134.04        197.62         7.98 o
  -1   1   7       1592.94       1516.48        20.27 o
   1   1   7        392.70        392.31         7.86 o
   3   1   7        499.66        554.65        17.04 o
   5   1   7        169.71        111.73         8.81 o
   7   1   7        128.73        176.40        11.96 o
   9   1   7       1049.10        985.65        27.86 o
  11   1   7        107.41        109.69        21.05 o
  13   1   7         37.72         33.91        27.03 o
  15   1   7         51.50         40.79        38.80 o
 -16   2   7          1.89        -32.56        41.03 o
 -14   2   7         16.28         -3.55        34.18 o
 -12   2   7         46.85         -5.57        24.69 o
 -10   2   7       3298.67       3433.44        82.50 o
  -8   2   7       1633.01       1572.19        33.76 o
  -6   2   7       6053.47       6030.22       118.67 o
  -4   2   7       5770.06       5922.13        88.20 o
  -2   2   7       2397.96       2503.95        48.61 o
   0   2   7       3441.14       3415.28        59.75 o
   2   2   7       8770.69       8655.91        76.58 o
   4   2   7       8298.65       8494.56        90.73 o
   6   2   7       3155.02       3135.52        40.76 o
   8   2   7       1737.42       1627.06        30.75 o
  10   2   7        211.63        197.20        23.71 o
  12   2   7        880.42        903.44        35.52 o
  14   2   7        538.76        481.27        45.53 o
 -15   3   7        121.74        121.69        40.06 o
 -13   3   7          3.06         18.59        34.44 o
 -11   3   7       1180.14       1299.87       133.09 o
  -9   3   7         29.10         24.68        19.31 o
  -7   3   7       3867.82       3797.85        66.25 o
  -5   3   7        180.52        166.63        14.29 o
  -3   3   7      20810.70      21428.66       444.25 o
  -1   3   7       3478.44       3666.40        56.32 o
   1   3   7      29163.33      29770.43       328.22 o
   3   3   7        584.31        598.66        12.71 o
   5   3   7      11267.10      10450.65       117.57 o
   7   3   7        691.49        649.59        21.57 o
   9   3   7       3140.91       3175.15        52.77 o
  11   3   7        185.07        196.07        29.89 o
  13   3   7         35.13         86.43        52.81 o
 -14   4   7         42.79         95.44        48.29 o
 -12   4   7        527.69        573.13        49.28 o
 -10   4   7        381.40        411.49        32.35 o
  -8   4   7        550.90        594.39        26.35 o
  -6   4   7       3637.48       3589.01        69.90 o
  -4   4   7       3458.26       3496.98        70.39 o
  -2   4   7       3247.96       3186.70        64.46 o
   0   4   7       3022.32       3164.91       104.80 o
   2   4   7       5516.94       5538.50        83.50 o
   4   4   7       1339.28       1328.01        30.54 o
   6   4   7        562.98        604.25        26.36 o
   8   4   7       1210.73       1224.70        47.46 o
  10   4   7       2426.80       2457.04       170.50 o
  12   4   7        392.05        497.18        43.26 o
 -13   5   7          0.14        -17.66        48.55 o
 -11   5   7        334.89        379.85        86.57 o
  -9   5   7         10.28         18.54        35.88 o
  -7   5   7        508.60        549.26        35.52 o
  -5   5   7       1995.62       1807.38        43.35 o
  -3   5   7       6258.95       6263.08       147.12 o
  -1   5   7       1802.50       1682.86        52.42 o
   1   5   7       1606.59       1577.09        40.81 o
   3   5   7         46.67         61.89        21.37 o
   5   5   7       1876.47       1775.61        43.82 o
   7   5   7         24.48         16.91        29.25 o
   9   5   7        555.60        657.47        42.71 o
  11   5   7          0.67        -49.84        50.23 o
 -10   6   7        105.65        128.37        46.15 o
  -8   6   7         56.45         90.07        38.12 o
  -6   6   7        867.13        851.43        73.52 o
  -4   6   7       1050.08       1273.58        85.38 o
  -2   6   7        277.49        277.48        54.55 o
   0   6   7        781.59        766.05        64.03 o
   2   6   7       1294.43       1284.84        54.66 o
   4   6   7        579.57        545.52        43.29 o
   6   6   7         26.48         13.83        52.18 o
   8   6   7         27.58        -23.88        71.15 o
  -7   7   7         30.06         16.60        66.41 o
  -5   7   7          0.08        -30.83        59.29 o
  -3   7   7         14.36        -54.55        59.29 o
  -1   7   7         62.75         78.26        59.29 o
   1   7   7         58.56        -23.72        61.66 o
   3   7   7         34.31         53.30        47.77 o
   5   7   7         97.59         76.97        53.36 o
 -16   0   8        162.68        153.84        49.45 o
 -14   0   8        394.59        407.39        45.19 o
 -12   0   8        489.32        465.33        47.43 o
 -10   0   8       1909.68       1833.01       141.11 o
  -8   0   8        552.37        495.69        30.19 o
  -6   0   8      22395.68      23743.84       534.97 o
  -4   0   8      24408.06      25664.50       573.04 o
  -2   0   8      43509.61      45045.72       749.00 o
   0   0   8      31520.79      30320.71       480.26 o
   2   0   8      21587.74      21493.59       273.75 o
   4   0   8         66.84        113.52        11.98 o
   6   0   8       6711.23       6510.57       116.29 o
   8   0   8       3531.28       3565.64        77.95 o
  10   0   8       1864.47       1783.66        71.51 o
  12   0   8        262.97        293.09        56.22 o
  14   0   8        871.70        905.98        68.78 o
 -17   1   8         10.66        -36.73        42.40 o
 -15   1   8        492.07        514.97        45.19 o
 -13   1   8        165.70        119.02        27.15 o
 -11   1   8       2213.27       2305.07        60.25 o
  -9   1   8        123.55         97.48        18.53 o
  -7   1   8      50217.70      55229.33       801.82 o
  -5   1   8       1096.75       1205.22        22.32 o
  -3   1   8      31509.24      32910.04       367.47 o
  -1   1   8         10.20         21.59         5.35 o
   1   1   8      52484.10      51996.44       468.65 o
   3   1   8        929.53        997.58        15.34 o
   5   1   8      10488.41       9679.59       109.53 o
   7   1   8       4528.11       4634.42        57.57 o
   9   1   8       4469.71       4504.58        68.18 o
  11   1   8          7.54         -4.17        20.33 o
  13   1   8        761.61        868.41        37.59 o
  15   1   8          8.78          6.58        39.08 o
 -16   2   8         17.67         80.10        43.08 o
 -14   2   8         21.64        -14.20        38.58 o
 -12   2   8        440.51        471.26        29.20 o
 -10   2   8        196.08        284.25        71.79 o
  -8   2   8        703.53        710.89        37.66 o
  -6   2   8        146.47        113.07        18.26 o
  -4   2   8       3892.99       4003.43        61.87 o
  -2   2   8      10098.19      10301.90       135.69 o
   0   2   8       5909.27       5903.74        67.95 o
   2   2   8      13226.68      13479.61       122.72 o
   4   2   8       1084.49        949.87        18.18 o
   6   2   8       6059.22       5674.91        67.61 o
   8   2   8        109.04        135.83        14.90 o
  10   2   8        804.56        817.88        27.46 o
  12   2   8        508.01        464.94        30.49 o
  14   2   8         69.26         30.73        41.76 o
 -15   3   8         56.54         58.16        63.44 o
 -13   3   8         65.77         94.01        33.64 o
 -11   3   8        705.47        704.57        37.98 o
  -9   3   8        201.61        233.84        26.42 o
  -7   3   8       2191.69       2270.83        42.93 o
  -5   3   8       1131.78       1109.79        27.98 o
  -3   3   8       4932.01       4995.81       214.92 o
  -1   3   8          2.11         -6.44        10.06 o
   1   3   8       1024.91        912.68        29.94 o
   3   3   8        521.08        524.32        11.91 o
   5   3   8       1469.00       1441.42        23.93 o
   7   3   8         13.21          1.32        13.49 o
   9   3   8         94.46         29.00        18.38 o
  11   3   8        791.48        770.73        37.61 o
  13   3   8         50.77        -20.14        51.13 o
 -14   4   8          4.08         15.56        49.45 o
 -12   4   8         49.51         92.03        35.02 o
 -10   4   8          0.35         14.33        28.26 o
  -8   4   8         15.01          2.80        19.28 o
  -6   4   8         53.08         71.72        32.55 o
  -4   4   8         87.63         53.85        15.93 o
  -2   4   8        364.17        377.81        16.38 o
   0   4   8        136.75        117.00        13.21 o
   2   4   8         60.77        107.28        14.17 o
   4   4   8        163.85        152.96        16.28 o
   6   4   8        604.67        549.45        24.19 o
   8   4   8        170.79        114.47        30.50 o
  10   4   8        181.87        161.75        36.39 o
  12   4   8          4.46          0.00        48.63 o
 -13   5   8          0.01        -21.08        51.66 o
 -11   5   8        144.80        120.95        42.74 o
  -9   5   8          5.55        -21.68        34.15 o
  -7   5   8        782.94        840.85        45.06 o
  -5   5   8        714.09        714.54        44.88 o
  -3   5   8        933.34       1021.16        61.66 o
  -1   5   8        292.55        300.46        26.73 o
   1   5   8        277.18        280.76        23.13 o
   3   5   8         33.26         14.29        21.61 o
   5   5   8         11.14         34.24        26.04 o
   7   5   8          1.59         16.51        30.50 o
   9   5   8          3.14         42.02        35.94 o
  11   5   8          1.22         40.59        50.23 o
 -10   6   8          3.29         31.89        62.85 o
  -8   6   8         76.46         26.09        64.03 o
  -6   6   8         43.17         26.09        56.92 o
  -4   6   8         55.95         47.43        52.18 o
  -2   6   8       1033.12       1100.45        83.01 o
   0   6   8         21.14         -9.49        49.80 o
   2   6   8        499.62        537.32        40.32 o
   4   6   8        250.44        268.02        40.34 o
   6   6   8        117.78         96.55        43.51 o
   8   6   8        175.89        210.04        77.08 o
  -7   7   8        135.95         16.60        73.52 o
  -5   7   8          9.31        -35.57        61.66 o
  -3   7   8        368.39        386.58        68.78 o
  -1   7   8         23.03         64.03        61.66 o
   1   7   8        463.23        512.28        73.52 o
   3   7   8         70.13        106.72        64.03 o
   5   7   8        232.47        260.88        61.66 o
 -17   1   9          0.49         51.47        43.35 o
 -15   1   9          2.28        -31.41        31.41 o
 -13   1   9         22.46          8.60        25.28 o
 -11   1   9        608.19        540.84        28.15 o
  -9   1   9       1217.18       1246.24        36.09 o
  -7   1   9         64.71        150.26        24.27 o
  -5   1   9         42.96         50.76         9.28 o
  -3   1   9       3336.74       3480.32        45.60 o
  -1   1   9         34.00         35.59         5.87 o
   1   1   9       8686.95       8612.56        84.12 o
   3   1   9          5.63          2.94         6.95 o
   5   1   9        340.35        254.98        11.64 o
   7   1   9         32.91         31.18        11.11 o
   9   1   9         12.73          9.96        17.98 o
  11   1   9         68.31         50.78        21.54 o
  13   1   9        519.72        549.70        34.43 o
  15   1   9         56.11        -29.52        42.11 o
 -16   2   9          1.48        -23.24        41.47 o
 -14   2   9        192.52        158.38        36.92 o
 -12   2   9        145.85        148.01        25.48 o
 -10   2   9        175.43        183.43        21.87 o
  -8   2   9       2874.98       2711.94        54.37 o
  -6   2   9        747.28        719.98        23.34 o
  -4   2   9       3100.50       3207.48        57.41 o
  -2   2   9        883.01        721.37        42.22 o
   0   2   9       3547.58       3574.00        46.26 o
   2   2   9      19847.69      20548.57       194.73 o
   4   2   9         40.93         23.34         8.16 o
   6   2   9       5661.89       5478.43        66.05 o
   8   2   9        112.46         84.86        15.09 o
  10   2   9       9343.22       9176.94       127.38 o
  12   2   9         51.11         46.29        26.63 o
  14   2   9        378.68        379.63        48.01 o
 -15   3   9         23.08        -40.61        40.61 o
 -13   3   9        112.50         87.52        35.94 o
 -11   3   9        165.12        176.14        30.30 o
  -9   3   9        144.57        150.38        21.29 o
  -7   3   9       3728.51       3643.15        60.37 o
  -5   3   9        950.46        936.91        26.52 o
  -3   3   9      10679.04      10606.73       170.71 o
  -1   3   9         37.67         55.95         8.60 o
   1   3   9       7583.96       6922.09        85.18 o
   3   3   9       2008.40       1887.87        28.15 o
   5   3   9       6499.09       6169.94        72.43 o
   7   3   9       1167.58       1125.93        25.63 o
   9   3   9        370.93        399.03        25.86 o
  11   3   9        995.24        921.78        41.15 o
  13   3   9         48.35         29.59        51.13 o
 -14   4   9         75.09         63.15        49.28 o
 -12   4   9          2.52          1.13        34.44 o
 -10   4   9        853.90        884.34        40.36 o
  -8   4   9        485.39        533.94        47.58 o
  -6   4   9        491.90        485.60        18.48 o
  -4   4   9       4690.00       5047.93        98.81 o
  -2   4   9      11076.15      10558.89       195.20 o
   0   4   9       1836.75       1904.00        31.00 o
   2   4   9       5905.15       5718.87        76.93 o
   4   4   9       2770.04       2778.75        49.71 o
   6   4   9       8514.10       7933.05       155.94 o
   8   4   9        435.75        426.59        35.56 o
  10   4   9       1034.06       1033.32        49.66 o
  12   4   9         99.51         97.24        74.71 o
 -13   5   9         40.56          7.61        48.29 o
 -11   5   9         48.21         14.59        43.22 o
  -9   5   9         32.70         34.28        35.88 o
  -7   5   9        211.18        231.37        31.96 o
  -5   5   9        261.78        295.58        24.90 o
  -3   5   9        651.00        647.58        34.64 o
  -1   5   9          5.39         17.08        26.09 o
   1   5   9       1314.19       1337.41        39.40 o
   3   5   9       1696.31       1581.36        81.81 o
   5   5   9       1997.57       1864.80        78.66 o
   7   5   9        319.88        333.74        35.26 o
   9   5   9        211.26        293.63        39.88 o
  11   5   9        108.83        112.34        54.33 o
 -10   6   9         87.56        111.64        46.15 o
  -8   6   9        602.43        640.35        78.26 o
  -6   6   9         48.39         28.46        59.29 o
  -4   6   9         12.24         47.43        54.55 o
  -2   6   9        250.64        332.03        56.92 o
   0   6   9         55.47         59.29        52.18 o
   2   6   9        255.22        281.20        66.41 o
   4   6   9         43.31         81.14        38.12 o
   6   6   9        325.70        417.54        61.66 o
   8   6   9         17.29         36.37        49.98 o
  -5   7   9          2.67        -37.95        66.41 o
  -3   7   9         13.20         -9.49        64.03 o
  -1   7   9          0.69         30.83        61.66 o
   1   7   9        100.29          4.74        64.03 o
   3   7   9         17.65         83.28        50.23 o
 -16   0  10         34.40        -30.06        46.10 o
 -14   0  10         93.77         78.45        41.82 o
 -12   0  10         75.38         97.24        37.95 o
 -10   0  10       1817.33       1828.74        62.74 o
  -8   0  10      10709.52      11788.01       575.13 o
  -6   0  10      20846.01      21761.48       704.38 o
  -4   0  10       4641.14       4939.50        96.76 o
  -2   0  10      29090.85      29625.37       470.77 o
   0   0  10       1138.44        983.65        21.69 o
   2   0  10      64528.66      63014.83       969.54 o
   4   0  10      35320.35      38647.35       597.34 o
   6   0  10      20437.01      19899.88       312.13 o
   8   0  10       1858.69       1958.77        53.70 o
  10   0  10       6074.13       5873.26       185.35 o
  12   0  10          1.73        -14.55        32.75 o
  14   0  10       1104.78       1148.51        72.94 o
 -17   1  10          2.16        -13.82        42.40 o
 -15   1  10        190.08        141.38        33.17 o
 -13   1  10        147.63        139.16        27.40 o
 -11   1  10       3496.28       3592.52        95.16 o
  -9   1  10       1012.18       1081.17        33.49 o
  -7   1  10       3526.03       3506.22        64.59 o
  -5   1  10       6021.49       6538.53       132.54 o
  -3   1  10      10578.92      10775.48       123.05 o
  -1   1  10       1648.93       1576.70        23.50 o
   1   1  10      34289.36      34495.85       381.23 o
   3   1  10       8822.78       9327.30       105.32 o
   5   1  10      12917.06      12629.01       142.07 o
   7   1  10       1137.57       1125.16        25.71 o
   9   1  10       6849.39       6849.74        97.85 o
  11   1  10        823.11        792.06        29.84 o
  13   1  10        595.29        665.42        36.14 o
  15   1  10        236.51        171.97        43.55 o
 -16   2  10          3.44        -40.51        40.51 o
 -14   2  10        126.26        215.97        37.36 o
 -12   2  10         21.46          3.89        24.85 o
 -10   2  10        141.39        130.19        21.03 o
  -8   2  10       1617.95       1585.70        52.99 o
  -6   2  10       5353.63       5365.82        90.47 o
  -4   2  10       1988.16       2006.47        40.45 o
  -2   2  10       9522.16       9948.64       131.82 o
   0   2  10         19.20         41.30         8.98 o
   2   2  10       7139.00       7092.89        73.40 o
   4   2  10        499.50        483.86        17.26 o
   6   2  10       3882.38       3857.65        53.01 o
   8   2  10          1.53         -9.93        16.39 o
  10   2  10       2251.39       2284.13        46.75 o
  12   2  10          0.96        -12.32        27.81 o
  14   2  10        211.92        186.33        47.46 o
 -15   3  10          2.58         -4.64        39.95 o
 -13   3  10          1.56        -33.76        33.76 o
 -11   3  10        246.98        275.60        32.68 o
  -9   3  10         71.34         53.34        24.00 o
  -7   3  10         63.43        145.59        18.92 o
  -5   3  10        328.17        323.29        20.41 o
  -3   3  10         38.13         10.95        21.61 o
  -1   3  10       5571.60       5732.61        84.98 o
   1   3  10       3009.87       3064.14        46.65 o
   3   3  10       1525.27       1458.22        25.65 o
   5   3  10       2943.14       2799.53        37.77 o
   7   3  10       5150.67       5017.24        67.24 o
   9   3  10       1692.96       1770.19        39.55 o
  11   3  10         49.84          6.43        34.16 o
  13   3  10        467.35        480.52        59.52 o
 -14   4  10         17.55         -4.39        50.23 o
 -12   4  10         54.85         33.06        34.44 o
 -10   4  10         80.65        103.51        29.65 o
  -8   4  10          0.02          4.44        20.53 o
  -6   4  10        167.87        165.19        15.83 o
  -4   4  10        350.19        343.08        23.67 o
  -2   4  10        602.38        658.51        27.11 o
   0   4  10         46.52         71.01        10.58 o
   2   4  10        694.65        707.28        19.27 o
   4   4  10         46.20         35.49        20.61 o
   6   4  10         47.14         22.54        26.02 o
   8   4  10          6.13         12.69        31.11 o
  10   4  10          0.56         25.85        34.87 o
  12   4  10          0.22         27.03        59.29 o
 -13   5  10         14.25         46.96        49.98 o
 -11   5  10         30.02         85.38        44.45 o
  -9   5  10         16.16          9.75        36.38 o
  -7   5  10        137.09        118.48        41.50 o
  -5   5  10        142.62        201.12        23.33 o
  -3   5  10          6.28         17.16        36.76 o
  -1   5  10        260.33        309.89        30.18 o
   1   5  10          6.33         27.40        20.40 o
   3   5  10          5.54        -17.33        26.36 o
   5   5  10        683.38        675.27        36.64 o
   7   5  10        232.66        179.09        55.07 o
   9   5  10         56.93         42.39        37.60 o
 -10   6  10         68.41         85.38        75.89 o
  -8   6  10         28.51        -40.32        66.41 o
  -6   6  10        219.54        175.50        61.66 o
  -4   6  10          5.76        -54.55        54.55 o
  -2   6  10          8.48        -52.18        52.18 o
   0   6  10        432.73        339.15        61.66 o
   2   6  10        224.78        283.85        58.11 o
   4   6  10        122.15         98.93        53.36 o
   6   6  10        445.65        494.18        66.41 o
   8   6  10          0.47        -22.43        50.64 o
  -5   7  10          0.92         92.49        68.78 o
  -3   7  10         69.65         73.52        64.03 o
  -1   7  10        107.09        130.44        66.41 o
   1   7  10        191.97        163.64        71.15 o
   3   7  10         21.72         78.91        56.92 o
 -17   1  11          1.72        -41.58        42.80 o
 -15   1  11         89.36         76.85        33.89 o
 -13   1  11         15.63         -8.96        25.69 o
 -11   1  11        735.78        700.52        30.09 o
  -9   1  11         47.70         75.23        18.92 o
  -7   1  11       1835.68       2090.58        45.01 o
  -5   1  11       1363.76       1483.66        33.07 o
  -3   1  11        461.11        589.51        15.05 o
  -1   1  11        384.82        346.58        11.56 o
   1   1  11       1222.20       1355.04        29.55 o
   3   1  11        415.31        340.13        11.55 o
   5   1  11       1899.59       1845.63        28.55 o
   7   1  11        282.18        252.90        21.39 o
   9   1  11       1956.52       1909.40        39.70 o
  11   1  11        797.37        790.65        31.30 o
  13   1  11        110.08        177.02        32.09 o
 -16   2  11          4.60         12.76        55.00 o
 -14   2  11        388.77        368.42        39.24 o
 -12   2  11        515.46        468.97        29.60 o
 -10   2  11       1641.28       1545.73        42.70 o
  -8   2  11        147.19        143.56        21.91 o
  -6   2  11       5993.75       5961.13        98.30 o
  -4   2  11         58.95         59.76        13.86 o
  -2   2  11      38471.12      41688.16       928.89 o
   0   2  11       1537.04       1634.12        25.44 o
   2   2  11      15502.00      15149.47       170.19 o
   4   2  11        396.96        350.01        12.67 o
   6   2  11      10266.21       9881.31       121.88 o
   8   2  11       2681.04       2664.49        47.34 o
  10   2  11        908.18        831.91        29.43 o
  12   2  11          9.01        -15.18        24.96 o
  14   2  11        112.99         40.32        46.56 o
 -15   3  11         48.46         44.62        40.06 o
 -13   3  11         72.45         37.95        35.44 o
 -11   3  11        591.95        625.56        36.77 o
  -9   3  11       1190.37       1058.79        43.68 o
  -7   3  11       3867.31       3956.75        75.42 o
  -5   3  11       1136.04       1066.82        29.96 o
  -3   3  11       8114.91       8123.68       119.17 o
  -1   3  11       3157.17       3164.44        45.84 o
   1   3  11       6854.48       6318.19        85.08 o
   3   3  11       2184.97       2190.18        34.07 o
   5   3  11       1824.42       1785.90        31.95 o
   7   3  11         34.01         13.76        14.67 o
   9   3  11        322.23        374.43        23.90 o
  11   3  11         58.24        118.42        47.48 o
  13   3  11        442.41        350.25        59.52 o
 -14   4  11        208.20        158.98        51.91 o
 -12   4  11         40.08         29.10        67.23 o
 -10   4  11        969.42       1010.45        54.75 o
  -8   4  11       1384.00       1506.59        42.47 o
  -6   4  11       5693.98       5617.83        86.01 o
  -4   4  11          9.75         32.72        14.39 o
  -2   4  11       5328.66       5104.37        76.88 o
   0   4  11        216.38        246.14        11.84 o
   2   4  11       4668.41       4612.35        69.30 o
   4   4  11        293.21        287.65        17.86 o
   6   4  11       5475.78       5324.97        93.94 o
   8   4  11         38.43         78.98        32.77 o
  10   4  11        505.30        483.10        43.18 o
  12   4  11          6.80        -42.65        53.59 o
 -13   5  11          2.97         -9.69        48.94 o
 -11   5  11         39.07         90.12        44.45 o
  -9   5  11       1529.87       1449.18       125.70 o
  -7   5  11       2023.77       2172.02        70.08 o
  -5   5  11        273.95        224.04        20.44 o
  -3   5  11        928.59        949.58        47.25 o
  -1   5  11        172.73        158.11        21.06 o
   1   5  11       2403.75       2341.92        63.47 o
   3   5  11         74.41         59.10        24.33 o
   5   5  11        478.45        493.14        34.74 o
   7   5  11         56.27         57.12        33.35 o
   9   5  11        268.56        233.19        43.78 o
 -10   6  11         89.82         87.75        78.26 o
  -8   6  11          2.17         40.32        66.41 o
  -6   6  11        533.80        578.69        73.52 o
  -4   6  11          7.48        -56.92        56.92 o
  -2   6  11       1082.20       1114.68        80.64 o
   0   6  11         20.32         94.87        61.66 o
   2   6  11        288.12        287.20        38.12 o
   4   6  11          7.72         10.74        41.57 o
   6   6  11        345.49        360.55        50.15 o
  -5   7  11         39.38        -49.80        66.41 o
  -3   7  11        211.24        170.76        68.78 o
  -1   7  11         95.08          4.74        64.03 o
   1   7  11         89.73        192.10        68.78 o
   3   7  11        167.96        187.88        57.84 o
 -16   0  12         45.38         12.43        48.55 o
 -14   0  12        518.39        485.51        47.77 o
 -12   0  12         17.93          8.27        34.35 o
 -10   0  12       9952.64      10066.60       238.97 o
  -8   0  12      28573.58      30487.29       688.41 o
  -6   0  12      11434.76      11866.05       274.19 o
  -4   0  12       9651.17       9761.89       226.40 o
  -2   0  12      19001.90      18722.76       346.43 o
   0   0  12       4139.21       4191.25        83.46 o
   2   0  12       6589.85       5616.37        93.59 o
   4   0  12        393.72        463.43        23.35 o
   6   0  12       4462.79       4042.84       127.34 o
   8   0  12        439.53        444.21        33.15 o
  10   0  12       4174.52       4314.12        98.09 o
  12   0  12        203.15        114.04        60.98 o
  14   0  12        357.43        465.21        64.42 o
 -17   1  12          9.36        -27.98        42.68 o
 -15   1  12        145.02         58.15        32.56 o
 -13   1  12        238.08        229.78        28.04 o
 -11   1  12       2772.35       2713.54        59.55 o
  -9   1  12        533.40        517.07        24.50 o
  -7   1  12       1059.33       1059.52        32.27 o
  -5   1  12       2030.66       2083.04        65.06 o
  -3   1  12      19985.53      20173.02       263.03 o
  -1   1  12      18587.86      19150.57       249.96 o
   1   1  12       2473.94       1991.18        30.38 o
   3   1  12      14323.64      14192.11       158.52 o
   5   1  12       6646.32       6208.95        74.11 o
   7   1  12       3512.32       3483.52        56.02 o
   9   1  12        904.85        900.95        29.55 o
  11   1  12       1509.24       1567.86        41.74 o
  13   1  12         94.57        114.52        38.80 o
 -16   2  12         33.23         26.06        41.43 o
 -14   2  12         56.58         77.46        36.39 o
 -12   2  12        430.94        379.93        29.29 o
 -10   2  12        970.41       1015.67        36.76 o
  -8   2  12        331.05        318.64        20.60 o
  -6   2  12       6224.76       6470.98        88.65 o
  -4   2  12         18.12         14.10        13.74 o
  -2   2  12       8464.42       9035.43       496.88 o
   0   2  12         71.98         47.37         7.65 o
   2   2  12      11537.13      10963.52       124.30 o
   4   2  12        426.96        413.36        13.88 o
   6   2  12       4795.09       4752.87        64.03 o
   8   2  12       1169.74       1092.45        31.91 o
  10   2  12        345.72        387.64        25.34 o
  12   2  12        185.39        194.46        31.74 o
  14   2  12        119.21         99.61        60.37 o
 -15   3  12        164.24        127.55        42.84 o
 -13   3  12          0.14         13.93        35.55 o
 -11   3  12          9.40          6.02        30.89 o
  -9   3  12          3.22         17.04        25.78 o
  -7   3  12       1424.92       1527.52        40.13 o
  -5   3  12       2519.14       2662.26        79.42 o
  -3   3  12       3117.60       3181.67        68.27 o
  -1   3  12         14.57         25.02        10.72 o
   1   3  12       1590.87       1658.95        47.01 o
   3   3  12       1930.24       1865.48        31.28 o
   5   3  12          7.11         20.15        12.74 o
   7   3  12        156.89        161.98        16.94 o
   9   3  12         85.65         70.27        21.11 o
  11   3  12        294.57        311.91        41.25 o
  13   3  12          2.16         49.03        56.16 o
 -14   4  12          5.63         47.07        48.94 o
 -12   4  12          0.97        -26.02        39.67 o
 -10   4  12        384.26        398.82        34.55 o
  -8   4  12        256.13        250.02        23.94 o
  -6   4  12          0.00         28.04        21.86 o
  -4   4  12          1.01          8.45        15.06 o
  -2   4  12        521.54        625.35        54.21 o
   0   4  12          0.24         16.70        11.14 o
   2   4  12         83.98        148.32        19.82 o
   4   4  12        666.15        691.72        23.94 o
   6   4  12        142.67        173.84        23.96 o
   8   4  12         55.96         32.10        34.67 o
  10   4  12         25.81         43.97        40.04 o
  12   4  12         14.02         30.83        75.89 o
 -13   5  12          0.77        -48.94        48.94 o
 -11   5  12          5.52          9.49        42.15 o
  -9   5  12         27.74        -13.18        35.57 o
  -7   5  12        206.71        180.48        31.57 o
  -5   5  12        522.66        478.20        38.78 o
  -3   5  12         31.47         69.97        14.72 o
  -1   5  12        100.94        106.30        22.79 o
   1   5  12        221.54        240.42        25.82 o
   3   5  12        190.62        164.32        26.21 o
   5   5  12         87.22        111.92        31.24 o
   7   5  12          1.55        -33.28        33.28 o
   9   5  12         93.00        118.43        48.67 o
 -10   6  12         17.30        -68.78        68.78 o
  -8   6  12          8.16          9.49        64.03 o
  -6   6  12        481.93        450.62        73.52 o
  -4   6  12         10.81          7.11        56.92 o
  -2   6  12       1063.51       1086.22        83.01 o
   0   6  12          0.91          2.37        59.29 o
   2   6  12        535.61        604.32        45.54 o
   4   6  12         12.77          4.20        42.08 o
   6   6  12        274.50        379.10        53.56 o
  -5   7  12        132.48        125.70        71.15 o
  -3   7  12        263.09        265.63        73.52 o
  -1   7  12         92.64         28.46        68.78 o
   1   7  12        217.64        272.74        73.52 o
 -17   1  13          0.54          2.27        43.18 o
 -15   1  13          0.77        -38.12        53.06 o
 -13   1  13        670.85        606.43        33.65 o
 -11   1  13       1785.75       1726.60        46.96 o
  -9   1  13        509.88        492.07        35.60 o
  -7   1  13       1734.12       1751.68        41.17 o
  -5   1  13         19.35         51.63        13.51 o
  -3   1  13       5465.75       5324.96        81.87 o
  -1   1  13        870.74        766.36        24.57 o
   1   1  13       5987.47       6004.08        82.18 o
   3   1  13       1720.59       1771.31        27.93 o
   5   1  13       1244.49       1159.30        23.73 o
   7   1  13       1713.34       1702.96        36.33 o
   9   1  13       1237.81       1198.59        40.70 o
  11   1  13        234.09        233.20        26.01 o
  13   1  13          7.03        -28.16        39.11 o
 -16   2  13         47.52          8.74        41.88 o
 -14   2  13          2.30          3.17        35.99 o
 -12   2  13         52.67          4.26        38.34 o
 -10   2  13       1125.62       1099.43        39.71 o
  -8   2  13         21.81         13.05        18.24 o
  -6   2  13       4897.55       4816.29        68.14 o
  -4   2  13        797.41        889.54        30.82 o
  -2   2  13      13394.66      13797.54       198.94 o
   0   2  13       1938.84       2138.73        29.80 o
   2   2  13       9865.88       9257.87       123.00 o
   4   2  13        313.98        328.15        13.71 o
   6   2  13      10430.79      10279.47       137.96 o
   8   2  13        350.56        311.54        22.14 o
  10   2  13        651.85        604.05        28.37 o
  12   2  13         11.43          3.99        30.10 o
 -15   3  13          1.11          7.61        40.94 o
 -13   3  13          3.23        -24.81        34.44 o
 -11   3  13        433.89        435.56        35.82 o
  -9   3  13        137.56        145.71        27.54 o
  -7   3  13       1777.88       1852.06        64.36 o
  -5   3  13        166.11        185.59        18.06 o
  -3   3  13       1165.95       1158.45        83.15 o
  -1   3  13       4304.39       4135.19        59.08 o
   1   3  13       2656.40       2659.29        42.04 o
   3   3  13       3091.25       3076.93        43.94 o
   5   3  13        582.66        579.19        19.08 o
   7   3  13       7200.25       7016.65        99.29 o
   9   3  13       1025.26       1002.37        35.23 o
  11   3  13        911.71        895.36        48.51 o
 -14   4  13        121.24         22.74        50.96 o
 -12   4  13        114.15        127.93        35.80 o
 -10   4  13        135.32        175.55        31.37 o
  -8   4  13         11.24         31.11        21.32 o
  -6   4  13       3822.91       3740.10        82.27 o
  -4   4  13         64.07         56.91        16.64 o
  -2   4  13       4495.71       4479.99        63.38 o
   0   4  13        160.82        197.47        13.38 o
   2   4  13      13458.18      12741.66       168.02 o
   4   4  13        434.45        382.44        20.87 o
   6   4  13       1135.95       1182.39        38.48 o
   8   4  13        234.70        223.60        28.96 o
  10   4  13        833.09        889.83        65.15 o
 -13   5  13         16.03        -32.79        48.29 o
 -11   5  13        130.97        158.27        44.45 o
  -9   5  13        159.29        166.94        38.12 o
  -7   5  13         11.53         -3.56        33.20 o
  -5   5  13         43.25         30.94        22.06 o
  -3   5  13        935.23        885.36        37.84 o
  -1   5  13       1409.42       1412.77        55.73 o
   1   5  13        807.52        864.96        37.62 o
   3   5  13       1344.86       1283.54        44.16 o
   5   5  13        489.09        509.83        38.02 o
   7   5  13       1185.56       1269.27        54.74 o
   9   5  13        202.16        206.92        54.33 o
 -10   6  13          6.41         73.52        73.52 o
  -8   6  13        148.48        156.53        68.78 o
  -6   6  13        127.56         21.34        68.78 o
  -4   6  13         25.44        -61.66        61.66 o
  -2   6  13        105.36        106.72        64.03 o
   0   6  13        266.34        177.87        66.41 o
   2   6  13       1056.19       1081.92        50.77 o
   4   6  13         27.29         53.08        44.29 o
   6   6  13        708.17        685.49        60.37 o
  -3   7  13         45.86        -16.60        73.52 o
  -1   7  13         69.82        -11.86        71.15 o
   1   7  13          9.24         11.86        68.78 o
 -16   0  14         45.87         80.68        47.77 o
 -14   0  14        614.60        555.66        69.96 o
 -12   0  14          1.07        -31.51        39.13 o
 -10   0  14        922.92        968.96        49.45 o
  -8   0  14        599.97        593.81        36.03 o
  -6   0  14       2486.91       2448.05        71.26 o
  -4   0  14        316.76        278.92        25.16 o
  -2   0  14      28669.18      28594.99       527.17 o
   0   0  14       3210.10       3288.49        69.31 o
   2   0  14      25198.28      23156.29       420.89 o
   4   0  14        827.46        840.12        28.58 o
   6   0  14      21369.78      21446.58       394.42 o
   8   0  14        410.99        379.15        49.12 o
  10   0  14       3970.48       4255.12       100.24 o
  12   0  14         10.02        -46.91        49.80 o
 -17   1  14         94.17         53.08        44.18 o
 -15   1  14         89.06         51.58        32.24 o
 -13   1  14        209.58        234.48        29.86 o
 -11   1  14        744.41        677.43        30.96 o
  -9   1  14       2926.17       2971.57        60.73 o
  -7   1  14       2007.12       1989.40        54.77 o
  -5   1  14       8976.60       8977.36       149.11 o
  -3   1  14       4192.46       4127.63        65.96 o
  -1   1  14      17513.56      17436.31       251.37 o
   1   1  14      10756.93      10132.77       133.96 o
   3   1  14       6559.68       6450.40        76.61 o
   5   1  14       5864.01       5730.79        75.09 o
   7   1  14      10833.88      10515.96       142.99 o
   9   1  14        413.63        470.55        27.58 o
  11   1  14       3238.03       3154.55        61.84 o
  13   1  14         91.87        121.87        41.45 o
 -16   2  14          1.57        -41.43        41.43 o
 -14   2  14         48.95          3.80        38.35 o
 -12   2  14        135.44        110.99        32.68 o
 -10   2  14       3306.09       3292.98        68.08 o
  -8   2  14         25.33         39.91        19.66 o
  -6   2  14       3341.87       3371.50        56.36 o
  -4   2  14        124.19        129.24        12.56 o
  -2   2  14       7234.00       7072.27        95.98 o
   0   2  14         99.13        101.67        10.91 o
   2   2  14       6488.22       6425.52        88.29 o
   4   2  14        419.09        422.91        16.60 o
   6   2  14       3804.06       3734.32        54.05 o
   8   2  14        472.45        484.47        25.00 o
  10   2  14       1353.63       1492.52        46.60 o
  12   2  14         13.52        -30.03        30.03 o
 -15   3  14         25.44         62.70        41.10 o
 -13   3  14         77.47         54.37        35.45 o
 -11   3  14         14.30         52.69        31.04 o
  -9   3  14        555.02        515.10        32.81 o
  -7   3  14         14.97         43.16        20.04 o
  -5   3  14       1691.87       1701.30        50.32 o
  -3   3  14        318.43        403.65        20.66 o
  -1   3  14       2568.92       2598.74        41.63 o
   1   3  14        848.17        788.43        26.67 o
   3   3  14       3899.79       3792.29        63.40 o
   5   3  14       2444.57       2420.39        39.75 o
   7   3  14         38.21          1.58        19.03 o
   9   3  14        102.60        102.78        25.00 o
  11   3  14         64.80         69.28        37.30 o
 -14   4  14          0.01         43.97        50.96 o
 -12   4  14         21.03         17.31        35.82 o
 -10   4  14          1.12         48.50        31.75 o
  -8   4  14          0.09          6.68        26.13 o
  -6   4  14        545.71        514.25        29.52 o
  -4   4  14         94.24         93.55        21.36 o
  -2   4  14          5.74         18.43        14.28 o
   0   4  14        130.97        155.87        17.72 o
   2   4  14        532.31        527.46        22.06 o
   4   4  14        267.91        306.98        20.78 o
   6   4  14        254.94        224.45        25.70 o
   8   4  14         13.31        -12.98        36.16 o
  10   4  14          0.97         26.27        53.59 o
 -11   5  14         36.08        -17.10        42.74 o
  -9   5  14        321.78        319.23        41.57 o
  -7   5  14          0.92          8.54        31.57 o
  -5   5  14          1.79        -16.12        23.00 o
  -3   5  14         93.89        147.75        23.97 o
  -1   5  14        277.17        260.82        26.82 o
   1   5  14       1415.11       1343.32        47.66 o
   3   5  14        619.72        636.64        38.09 o
   5   5  14        294.99        327.37        37.74 o
   7   5  14         41.78         29.63        36.94 o
   9   5  14        186.75        180.53        56.94 o
 -10   6  14        126.92         87.75        80.64 o
  -8   6  14          0.15         14.23        68.78 o
  -6   6  14          3.66          9.49        64.03 o
  -4   6  14         28.80         85.38        66.41 o
  -2   6  14         77.42         52.18        59.29 o
   0   6  14         11.81         -2.37        64.03 o
   2   6  14        633.53        718.62        44.54 o
   4   6  14         68.42         92.05        47.26 o
   6   6  14        506.00        533.82        60.37 o
  -3   7  14         52.23         73.52        75.89 o
  -1   7  14         65.30        132.81        75.89 o
 -17   1  15         37.99         15.78        44.06 o
 -15   1  15          0.18        -21.16        32.56 o
 -13   1  15          1.34         -9.72        27.48 o
 -11   1  15        177.64        149.74        25.01 o
  -9   1  15         98.95        117.12        22.44 o
  -7   1  15        142.28        147.48        19.15 o
  -5   1  15        788.58        824.18        28.42 o
  -3   1  15         71.51         95.43        17.80 o
  -1   1  15       2740.94       2693.54        39.72 o
   1   1  15       3132.24       3155.37        48.97 o
   3   1  15       1951.08       1886.84        32.56 o
   5   1  15       4547.41       4441.86        61.60 o
   7   1  15       2517.33       2456.20        46.73 o
   9   1  15         33.61         -2.18        22.16 o
  11   1  15        217.51        197.56        27.62 o
  13   1  15         17.27          0.26        41.17 o
 -16   2  15         15.46         15.02        41.81 o
 -14   2  15        510.35        431.28        42.32 o
 -12   2  15        229.58        241.88        34.35 o
 -10   2  15        824.81        874.72        33.09 o
  -8   2  15        281.95        266.35        22.49 o
  -6   2  15       9002.57       9236.26       154.05 o
  -4   2  15        421.47        402.95        14.70 o
  -2   2  15       3767.33       3572.79        52.86 o
   0   2  15          5.59          3.36        11.00 o
   2   2  15       6849.35       6620.87        91.69 o
   4   2  15       1545.72       1439.28        29.23 o
   6   2  15         62.60         83.50        18.73 o
   8   2  15        237.34        217.26        22.63 o
  10   2  15        453.93        453.94        29.04 o
  12   2  15         64.57         48.34        32.75 o
 -15   3  15        106.22        121.37        43.12 o
 -13   3  15        187.63        182.76        37.56 o
 -11   3  15        512.88        520.41        38.94 o
  -9   3  15        417.30        378.21        43.31 o
  -7   3  15        819.15        849.56        30.91 o
  -5   3  15       5966.12       6003.25       104.89 o
  -3   3  15       2403.76       2496.32        51.47 o
  -1   3  15       5073.66       5121.46        72.67 o
   1   3  15       1046.42       1039.68        25.02 o
   3   3  15       5086.51       4910.27        96.20 o
   5   3  15       1941.24       1899.62        38.60 o
   7   3  15        982.37        982.57        33.74 o
   9   3  15       1028.47       1120.37        45.63 o
  11   3  15        414.87        405.41        44.94 o
 -14   4  15         16.97         -0.56        48.94 o
 -12   4  15          2.83         34.80        36.59 o
 -10   4  15       1484.04       1467.23        55.07 o
  -8   4  15        962.82        924.63        41.74 o
  -6   4  15        605.08        681.35        33.47 o
  -4   4  15         86.64         72.31        19.54 o
  -2   4  15       3402.16       3416.08        57.45 o
   0   4  15       1271.61       1262.93        31.53 o
   2   4  15       1552.86       1700.99        45.33 o
   4   4  15        797.70        837.28        28.41 o
   6   4  15       1497.36       1571.31        48.93 o
   8   4  15        320.64        332.93        49.40 o
  10   4  15       1147.09       1240.43        75.41 o
 -11   5  15        236.26        294.19        81.82 o
  -9   5  15         67.07        100.80        38.60 o
  -7   5  15        389.85        405.85        45.06 o
  -5   5  15        887.39        858.52        37.24 o
  -3   5  15        720.57        675.36        32.43 o
  -1   5  15         23.60          8.43        26.06 o
   1   5  15        437.65        413.28        32.79 o
   3   5  15       1047.42       1029.92        75.88 o
   5   5  15        461.37        495.92        40.81 o
   7   5  15        648.61        714.62        47.49 o
  -8   6  15          0.74         26.09        71.15 o
  -6   6  15        277.88        260.88        73.52 o
  -4   6  15         11.53         -2.37        66.41 o
  -2   6  15        662.58        756.56        80.64 o
   0   6  15          4.01        -47.43        64.03 o
   2   6  15        279.87        338.22        41.40 o
   4   6  15         30.05         64.23        50.15 o
 -16   0  16         14.55        -48.55        48.55 o
 -14   0  16        622.16        542.99        49.45 o
 -12   0  16       2156.30       1925.32        72.94 o
 -10   0  16        244.06        260.34        36.03 o
  -8   0  16         53.04         67.59        28.51 o
  -6   0  16       7045.00       6977.50       170.21 o
  -4   0  16         15.31         30.59        24.27 o
  -2   0  16       2623.69       2301.57        57.48 o
   0   0  16      19596.72      20454.90       373.94 o
   2   0  16       8371.09       7703.14       148.23 o
   4   0  16       4158.17       4500.95        95.27 o
   6   0  16       9276.63       8913.91       228.92 o
   8   0  16       1473.73       1422.82        54.18 o
  10   0  16        996.88       1084.63        51.12 o
  12   0  16        328.83        193.60        58.62 o
 -17   1  16          2.11        -16.27        43.69 o
 -15   1  16          0.79        -29.30        38.29 o
 -13   1  16        135.70        122.95        31.04 o
 -11   1  16        440.94        519.01        34.46 o
  -9   1  16       1332.05       1304.44        40.85 o
  -7   1  16       2448.43       2533.28        54.23 o
  -5   1  16      12225.76      12521.16       183.91 o
  -3   1  16         90.20         72.47        17.24 o
  -1   1  16      12634.08      11813.14       144.97 o
   1   1  16       1768.22       1646.39        32.31 o
   3   1  16      17443.60      16747.27       218.94 o
   5   1  16         58.01         61.59        17.11 o
   7   1  16       6323.74       6216.58        91.69 o
   9   1  16         23.50         43.06        22.72 o
  11   1  16       1293.19       1373.16        46.45 o
  13   1  16         23.15         34.96        42.25 o
 -16   2  16        101.11         64.10        42.80 o
 -14   2  16        816.31        777.27        47.57 o
 -12   2  16         20.92         13.30        32.81 o
 -10   2  16        698.86        739.65        31.61 o
  -8   2  16        172.10        180.32        20.63 o
  -6   2  16       2456.93       2469.74        52.01 o
  -4   2  16        196.67        185.28        15.74 o
  -2   2  16       6748.90       6703.00        93.04 o
   0   2  16       2119.26       2068.24        34.19 o
   2   2  16       4559.28       4326.75        64.27 o
   4   2  16       1106.77       1122.72        29.92 o
   6   2  16       1073.64       1084.00        31.36 o
   8   2  16         65.48         70.87        22.60 o
  10   2  16        717.30        806.82        33.36 o
  12   2  16        144.74        103.93        47.77 o
 -15   3  16         13.22         17.16        42.80 o
 -13   3  16          7.84         16.44        38.14 o
 -11   3  16        245.41        285.16        36.18 o
  -9   3  16        651.58        630.63        69.26 o
  -7   3  16        316.93        353.08        55.27 o
  -5   3  16        187.53        224.76        25.47 o
  -3   3  16        131.58        148.35        17.22 o
  -1   3  16        534.00        500.23        18.78 o
   1   3  16         22.25        -14.81        15.69 o
   3   3  16        482.54        450.45        19.08 o
   5   3  16       1083.51       1040.34        32.98 o
   7   3  16       1058.68       1085.71        35.85 o
   9   3  16        349.35        300.32        29.92 o
  11   3  16        268.76        308.94        97.97 o
 -14   4  16         52.53         26.20        51.66 o
 -12   4  16         15.04         46.03        37.98 o
 -10   4  16          1.73          3.81        32.10 o
  -8   4  16        154.41        156.60        30.69 o
  -6   4  16         83.69         93.49        44.40 o
  -4   4  16         16.39        -19.99        19.99 o
  -2   4  16        494.50        435.90        21.25 o
   0   4  16         32.84         20.51        16.70 o
   2   4  16         18.72         20.48        18.74 o
   4   4  16        100.46         85.71        20.85 o
   6   4  16         38.80          9.29        25.51 o
   8   4  16         73.82         86.42        46.64 o
  10   4  16         24.34        101.88        57.69 o
 -11   5  16        258.56        177.15        46.72 o
  -9   5  16         59.17         29.84        38.60 o
  -7   5  16        123.09        142.03        36.85 o
  -5   5  16         16.72         25.40        26.26 o
  -3   5  16        682.18        653.17        34.57 o
  -1   5  16        619.22        735.81        37.38 o
   1   5  16          1.39        -24.22        30.27 o
   3   5  16          3.57         16.62        32.18 o
   5   5  16         38.99         38.44        36.95 o
   7   5  16        163.69        155.95        40.78 o
  -8   6  16          0.57         -2.37        73.52 o
  -6   6  16        301.16        441.13        78.26 o
  -4   6  16         74.99          9.49        66.41 o
  -2   6  16        399.95        353.38        75.89 o
   0   6  16         19.02          0.00        71.15 o
   2   6  16        246.78        259.43        42.28 o
   4   6  16          6.17         28.93        49.98 o
 -17   1  17         49.25          9.53        45.07 o
 -15   1  17        123.13         55.58        39.57 o
 -13   1  17         66.00         31.58        28.59 o
 -11   1  17        872.20        779.82        33.78 o
  -9   1  17          3.92         21.08        22.38 o
  -7   1  17       2062.86       2061.68        48.87 o
  -5   1  17       2195.97       2259.78        49.05 o
  -3   1  17       5063.58       5085.60        90.97 o
  -1   1  17       2397.00       2485.51        39.47 o
   1   1  17        591.89        549.06        19.80 o
   3   1  17       4053.45       4123.02        78.33 o
   5   1  17         40.13         37.77        18.33 o
   7   1  17        424.91        377.81        23.69 o
   9   1  17         33.69         21.41        23.07 o
  11   1  17        204.15        220.30        36.97 o
 -16   2  17         69.66        126.67        45.07 o
 -14   2  17         10.90         21.00        38.14 o
 -12   2  17         56.51         38.55        32.63 o
 -10   2  17        287.64        265.62        27.44 o
  -8   2  17        162.71        236.50        20.45 o
  -6   2  17        118.47        101.49        18.75 o
  -4   2  17       1667.40       1555.98        47.24 o
  -2   2  17       1343.78       1281.66        31.53 o
   0   2  17        687.57        667.37        19.88 o
   2   2  17       1413.73       1272.70        29.62 o
   4   2  17       7273.90       7223.88       134.17 o
   6   2  17       2382.74       2237.44        49.27 o
   8   2  17       1211.16       1204.22        42.16 o
  10   2  17        790.14        829.20        38.55 o
  12   2  17        155.54        187.44        51.04 o
 -15   3  17         79.70         63.09        42.63 o
 -13   3  17         37.69         11.04        38.19 o
 -11   3  17        209.54        213.03        34.84 o
  -9   3  17       1100.35       1016.30        44.88 o
  -7   3  17         64.84         39.44        26.86 o
  -5   3  17       3614.21       3622.44        71.09 o
  -3   3  17        335.65        414.28        21.72 o
  -1   3  17       6657.95       6355.53        89.24 o
   1   3  17        453.50        475.28        21.51 o
   3   3  17      12451.07      12202.94       178.60 o
   5   3  17        953.19        915.45        31.45 o
   7   3  17       3317.08       3252.39        64.23 o
   9   3  17          3.99         -6.61        31.39 o
  11   3  17        992.99       1089.88        63.47 o
 -14   4  17          1.12        -39.80        48.94 o
 -12   4  17        258.36        296.97        41.50 o
 -10   4  17         81.35        116.47        35.21 o
  -8   4  17         51.26         39.20        30.35 o
  -6   4  17       1102.12       1109.80        44.27 o
  -4   4  17        351.70        308.57        24.81 o
  -2   4  17       4698.10       4599.72        74.42 o
   0   4  17       1910.98       1827.14        40.27 o
   2   4  17       1022.75       1038.55        30.45 o
   4   4  17       1043.99       1042.71        38.03 o
   6   4  17       1994.65       2036.80        66.91 o
   8   4  17        733.97        773.28        78.26 o
 -11   5  17         31.00        -53.38        55.73 o
  -9   5  17         70.53         11.16        40.80 o
  -7   5  17        102.93         30.36        39.13 o
  -5   5  17        575.07        544.54        34.08 o
  -3   5  17        110.07        114.59        28.63 o
  -1   5  17       4035.46       3735.72        86.74 o
   1   5  17        242.44        227.35        31.57 o
   3   5  17       3135.89       3065.84       100.79 o
   5   5  17         34.99         72.48        74.10 o
   7   5  17        619.22        632.72       112.65 o
  -8   6  17          1.45         18.97        80.64 o
  -6   6  17         40.78         35.57        75.89 o
  -4   6  17        209.93        104.35        71.15 o
  -2   6  17        248.03        241.91        75.89 o
   0   6  17        102.75         71.15        71.15 o
   2   6  17        171.57        222.75        44.54 o
   4   6  17        286.73        242.17        55.27 o
 -16   0  18          1.41        -36.62        51.13 o
 -14   0  18        265.88        222.12        47.77 o
 -12   0  18       2587.02       2520.46        88.88 o
 -10   0  18        428.48        427.92        45.06 o
  -8   0  18       1239.15       1185.71        56.16 o
  -6   0  18       6776.83       6643.07       164.35 o
  -4   0  18       5052.74       5139.99       131.64 o
  -2   0  18      20300.67      19537.46       447.76 o
   0   0  18       2311.71       2322.23        57.38 o
   2   0  18      33372.60      32107.53       583.70 o
   4   0  18       4390.43       4337.84        95.71 o
   6   0  18       4762.07       4518.82       100.67 o
   8   0  18       1627.01       1728.78        60.60 o
  10   0  18       1088.19       1147.18        55.26 o
  12   0  18        761.65        683.39       162.46 o
 -15   1  18         98.34         90.36        40.15 o
 -13   1  18        526.11        498.81        34.47 o
 -11   1  18        368.67        334.75        29.47 o
  -9   1  18       2707.45       2796.73        61.29 o
  -7   1  18          4.75         32.22        21.25 o
  -5   1  18       4569.02       4420.11        73.58 o
  -3   1  18       3087.33       3016.30        60.73 o
  -1   1  18       7756.22       7465.15        95.79 o
   1   1  18        273.54        237.09        17.32 o
   3   1  18      12582.31      11892.47       159.44 o
   5   1  18         20.15         11.38        18.07 o
   7   1  18       5059.48       4919.68        77.63 o
   9   1  18         46.26         -0.56        24.75 o
  11   1  18       1152.21       1365.03        55.04 o
 -16   2  18         19.33          3.95        43.53 o
 -14   2  18        165.26        166.81        40.51 o
 -12   2  18         30.94          8.47        33.04 o
 -10   2  18        224.80        306.69        27.39 o
  -8   2  18        365.73        397.76        22.81 o
  -6   2  18       1955.29       1969.86        45.70 o
  -4   2  18       1340.15       1328.49        36.39 o
  -2   2  18       1571.73       1498.76        34.54 o
   0   2  18       1150.02       1114.30        26.05 o
   2   2  18       2405.93       2286.87        41.57 o
   4   2  18         29.55         33.13        17.71 o
   6   2  18       3250.92       3152.50        56.09 o
   8   2  18       1845.48       1778.70        44.64 o
  10   2  18        587.54        682.97        42.57 o
 -15   3  18         60.04        103.98        44.08 o
 -13   3  18         89.86        151.23        38.50 o
 -11   3  18         71.46         57.02        34.44 o
  -9   3  18         41.36         49.29        31.04 o
  -7   3  18        153.19        122.69        28.92 o
  -5   3  18        710.49        790.90        37.20 o
  -3   3  18          7.85        -18.86        18.86 o
  -1   3  18       1049.23       1086.48        32.06 o
   1   3  18         59.85         67.86        18.54 o
   3   3  18        748.94        709.19        28.01 o
   5   3  18          3.06        -21.22        21.22 o
   7   3  18        316.14        338.76        34.43 o
   9   3  18          6.10        -13.33        36.22 o
 -14   4  18         63.39         43.80        53.35 o
 -12   4  18         92.27        100.90        48.94 o
 -10   4  18          9.60        -10.16        50.71 o
  -8   4  18          8.88         20.04        31.01 o
  -6   4  18        232.16        248.78        31.37 o
  -4   4  18          7.11        -22.30        22.30 o
  -2   4  18         89.15         99.31        19.59 o
   0   4  18        658.63        674.39        26.35 o
   2   4  18        295.08        278.02        23.32 o
   4   4  18         13.83          9.72        25.21 o
   6   4  18         14.98          4.26        36.26 o
   8   4  18         15.97        -27.86        56.01 o
 -11   5  18          2.19         26.84        64.03 o
  -9   5  18          4.39        -19.25        40.80 o
  -7   5  18         41.70         48.82        61.66 o
  -5   5  18        523.31        470.93        52.30 o
  -3   5  18         75.81         73.31        29.62 o
  -1   5  18        241.92        282.54        34.16 o
   1   5  18         10.66         -5.39        30.03 o
   3   5  18        386.44        404.20        44.40 o
   5   5  18         18.85         -6.23        38.95 o
   7   5  18        273.82        252.26        59.52 o
  -8   6  18          0.46        -26.09        75.89 o
  -6   6  18          1.93         92.49        73.52 o
  -4   6  18         23.30        -21.34        71.15 o
  -2   6  18        342.63        381.84        83.01 o
   0   6  18        167.19        101.98        75.89 o
   2   6  18        250.58        305.67        46.07 o
 -15   1  19        371.09        318.78        44.18 o
 -13   1  19         19.02         11.89        30.39 o
 -11   1  19          5.94        -25.74        25.74 o
  -9   1  19        676.13        710.29        31.98 o
  -7   1  19         14.70          5.38        21.62 o
  -5   1  19       1095.46       1178.60        34.92 o
  -3   1  19        109.31         93.76        20.14 o
  -1   1  19       1653.80       1646.08        34.28 o
   1   1  19        240.35        216.54        17.45 o
   3   1  19       2277.33       2243.21        43.13 o
   5   1  19        876.39        793.56        29.84 o
   7   1  19        667.28        643.50        30.64 o
   9   1  19         56.07         42.67        26.48 o
  11   1  19        206.90        242.84        48.82 o
 -16   2  19         28.90         57.15        78.77 o
 -14   2  19         18.06         17.30        39.95 o
 -12   2  19          2.20         46.77        32.81 o
 -10   2  19        294.26        341.26        35.44 o
  -8   2  19       1084.67       1071.30        56.14 o
  -6   2  19        208.57        250.99        23.16 o
  -4   2  19        135.51        121.82        20.21 o
  -2   2  19       1853.76       1735.44        34.76 o
   0   2  19        556.97        550.65        19.97 o
   2   2  19        209.81        197.79        18.70 o
   4   2  19       1862.50       1917.10        42.54 o
   6   2  19       1504.62       1557.65        40.48 o
   8   2  19        866.12        829.46        33.52 o
  10   2  19        162.89        160.37        37.61 o
 -15   3  19         32.88         17.31        57.97 o
 -13   3  19        325.66        243.45        43.43 o
 -11   3  19         12.98        -23.12        38.15 o
  -9   3  19       2245.03       2236.05        66.89 o
  -7   3  19        183.39        254.02        48.13 o
  -5   3  19       2748.68       2752.07        70.58 o
  -3   3  19         27.85         57.03        22.50 o
  -1   3  19       6265.95       6226.95       111.78 o
   1   3  19        715.28        712.16        26.64 o
   3   3  19        483.51        564.46        27.38 o
   5   3  19         54.63         23.53        23.75 o
   7   3  19       1357.96       1431.93        50.22 o
   9   3  19         39.15         40.37        41.40 o
 -12   4  19         91.09         83.52        40.48 o
 -10   4  19         24.64         70.56        36.98 o
  -8   4  19         17.57         42.24        32.03 o
  -6   4  19        735.30        790.00        42.43 o
  -4   4  19       1391.99       1445.08        48.82 o
  -2   4  19         35.81         82.48        22.48 o
   0   4  19        755.67        812.63        30.03 o
   2   4  19       2119.34       2065.69        47.09 o
   4   4  19       1001.46        975.03        38.75 o
   6   4  19       1010.23       1001.25        52.72 o
   8   4  19        368.72        394.60        63.66 o
 -11   5  19         58.98        -29.38        48.44 o
  -9   5  19        502.43        404.71        49.50 o
  -7   5  19         30.09        -33.06        39.86 o
  -5   5  19        318.12        304.13        33.77 o
  -3   5  19         63.50         62.04        32.17 o
  -1   5  19       1455.89       1508.91        56.10 o
   1   5  19          0.06        -32.49        32.49 o
   3   5  19        510.64        489.93        43.02 o
   5   5  19          3.55         14.65        41.83 o
  -6   6  19        141.76        139.93        83.01 o
  -4   6  19          3.00        -75.89        75.89 o
  -2   6  19          3.30        -75.89        75.89 o
   0   6  19         53.64         71.15        83.01 o
   2   6  19          2.62         40.28        87.75 o
 -16   0  20          4.59        -28.42        49.45 o
 -14   0  20         94.01         79.26        78.26 o
 -12   0  20         23.29         24.17        39.38 o
 -10   0  20       2720.04       2655.51        88.03 o
  -8   0  20       1207.61       1126.58        58.70 o
  -6   0  20       1348.45       1375.97       143.49 o
  -4   0  20      11331.39      11454.30       221.82 o
  -2   0  20       6081.26       5947.71       120.82 o
   0   0  20       8097.85       8283.93       162.29 o
   2   0  20       2003.08       1923.82        78.17 o
   4   0  20       8880.16       8719.18       172.32 o
   6   0  20        326.96        335.15        35.94 o
   8   0  20       4920.65       4678.89       110.79 o
  10   0  20        810.22        920.45        71.26 o
 -15   1  20        337.38        306.96        45.02 o
 -13   1  20         64.86         54.70        31.62 o
 -11   1  20         28.94          7.38        28.11 o
  -9   1  20        889.68        888.52        35.72 o
  -7   1  20          2.77         37.59        23.36 o
  -5   1  20       2834.23       2683.50        88.65 o
  -3   1  20        480.38        474.08        26.52 o
  -1   1  20      10270.52       9793.52       132.99 o
   1   1  20       1572.41       1588.94        35.24 o
   3   1  20       3849.77       3680.27        60.23 o
   5   1  20         44.28         36.47        21.01 o
   7   1  20       1625.44       1836.47        45.62 o
   9   1  20         75.93         63.36        31.35 o
  11   1  20        556.64        645.92        48.60 o
 -14   2  20          9.02        -19.76        39.95 o
 -12   2  20        241.91        197.32        36.64 o
 -10   2  20        203.76        240.55        35.44 o
  -8   2  20        614.63        616.54        32.84 o
  -6   2  20        443.45        505.52        28.41 o
  -4   2  20       1863.68       1814.15        52.03 o
  -2   2  20       1226.35       1188.25        38.36 o
   0   2  20       2345.61       2211.74        41.25 o
   2   2  20       1105.28       1021.69        29.77 o
   4   2  20       4792.60       4676.84        73.19 o
   6   2  20        557.06        547.33        27.79 o
   8   2  20       1539.40       1565.73        54.82 o
  10   2  20        196.23        191.79        50.52 o
 -13   3  20         23.12         33.12        39.95 o
 -11   3  20          0.12         37.24        35.55 o
  -9   3  20         46.29         33.90        32.17 o
  -7   3  20         83.30         83.37        31.04 o
  -5   3  20        306.13        333.47        32.43 o
  -3   3  20        198.25        199.47        25.83 o
  -1   3  20         96.83        110.81        21.12 o
   1   3  20       2216.74       2183.39        47.44 o
   3   3  20       2054.87       1990.62        46.92 o
   5   3  20        196.28        168.50        28.23 o
   7   3  20        697.79        760.83        50.71 o
   9   3  20        154.47        130.20        48.58 o
 -12   4  20          7.26         12.89        40.36 o
 -10   4  20        184.41        161.66        38.39 o
  -8   4  20         14.45         28.72        33.83 o
  -6   4  20         41.41         37.81        31.67 o
  -4   4  20         53.52         86.16        25.70 o
  -2   4  20        103.63         90.79        21.95 o
   0   4  20          5.23         -0.14        19.57 o
   2   4  20        141.48        132.50        32.22 o
   4   4  20         30.20         39.72        36.26 o
   6   4  20         24.70         92.27        52.65 o
   8   4  20         10.19         47.10        60.30 o
 -11   5  20          2.25        -25.93        48.98 o
  -9   5  20         87.51         47.86        44.29 o
  -7   5  20         27.66        -31.90        41.57 o
  -5   5  20         75.89         76.24        31.56 o
  -3   5  20        330.42        332.19        36.11 o
  -1   5  20          3.84         43.28        43.74 o
   1   5  20         20.36         57.61        34.18 o
   3   5  20        178.51        198.25        41.70 o
   5   5  20         11.00         75.75        56.72 o
  -6   6  20        301.05        391.32        87.75 o
  -4   6  20        166.33        116.21        83.01 o
  -2   6  20         72.22        194.48        80.64 o
   0   6  20         64.98         80.51        79.45 o
 -15   1  21          0.00          7.67        41.93 o
 -13   1  21          9.04         48.83        37.82 o
 -11   1  21        116.23        108.58        29.54 o
  -9   1  21        479.91        453.70        31.68 o
  -7   1  21        136.50        116.03        22.62 o
  -5   1  21        489.37        548.34        32.18 o
  -3   1  21        123.42        119.41        21.42 o
  -1   1  21       2771.97       2798.21        48.55 o
   1   1  21       2362.08       2289.85        43.11 o
   3   1  21        233.76        231.52        22.16 o
   5   1  21          1.17         -2.25        21.83 o
   7   1  21        327.76        317.34        27.02 o
   9   1  21         11.63         22.45        38.18 o
 -14   2  21         59.87         11.68        40.90 o
 -12   2  21          4.80        -35.41        36.77 o
 -10   2  21         18.13         -1.29        33.06 o
  -8   2  21        430.26        394.68        35.02 o
  -6   2  21        509.22        550.44        28.37 o
  -4   2  21       1606.78       1566.95        52.37 o
  -2   2  21        443.20        436.03        20.81 o
   0   2  21      13196.44      12943.08       173.32 o
   2   2  21       5412.53       5169.73        77.97 o
   4   2  21       3045.87       2904.66        53.66 o
   6   2  21        801.05        819.08        31.96 o
   8   2  21        998.78       1027.48        46.77 o
  10   2  21        389.14        472.63        56.01 o
 -13   3  21        225.76        218.50        43.65 o
 -11   3  21         20.85          2.13        37.60 o
  -9   3  21        215.27        201.02        46.82 o
  -7   3  21         89.58         84.64        32.07 o
  -5   3  21       1849.97       1857.65        60.22 o
  -3   3  21         18.66          7.04        24.45 o
  -1   3  21       2803.33       2895.19        51.63 o
   1   3  21        145.13        137.55        22.54 o
   3   3  21       4453.46       4471.58        98.76 o
   5   3  21        649.26        639.82        32.63 o
   7   3  21       2518.33       2642.44        69.07 o
   9   3  21        170.59        187.15        45.60 o
 -12   4  21         33.50         26.01        50.96 o
 -10   4  21        215.90        209.27        49.89 o
  -8   4  21        329.99        286.98        36.94 o
  -6   4  21        596.83        672.25        44.41 o
  -4   4  21        682.32        694.05        33.95 o
  -2   4  21       1109.24       1165.72        66.27 o
   0   4  21       1371.10       1380.54        37.62 o
   2   4  21        859.27        866.87        37.11 o
   4   4  21       1406.45       1368.65        60.02 o
   6   4  21         35.95         21.75        53.59 o
  -9   5  21         63.74         37.20        46.03 o
  -7   5  21          0.85         16.44        33.77 o
  -5   5  21       2662.61       2659.56       105.54 o
  -3   5  21         85.54         66.00        34.72 o
  -1   5  21       1211.92       1190.02       112.79 o
   1   5  21        231.18        182.43        35.81 o
   3   5  21        748.67        834.35        52.14 o
   5   5  21        351.73        353.48        66.41 o
  -4   6  21         56.04          9.49        85.38 o
  -2   6  21         56.31         85.38        80.64 o
 -16   0  22        387.30        296.46        83.01 o
 -14   0  22        285.77        231.93        52.81 o
 -12   0  22        513.80        496.55        49.45 o
 -10   0  22        491.21        485.60        46.87 o
  -8   0  22       3563.17       3475.23       122.14 o
  -6   0  22       4885.56       4743.04       135.18 o
  -4   0  22        768.50        751.72        59.84 o
  -2   0  22       7420.43       7032.13       140.87 o
   0   0  22      11095.02      10550.20       270.25 o
   2   0  22        106.20         70.55        28.62 o
   4   0  22       7096.67       6797.62       141.30 o
   6   0  22       1063.66       1104.53        57.42 o
   8   0  22       3229.95       3215.41       117.40 o
  10   0  22         33.79         70.82        60.30 o
 -15   1  22          2.72         19.37        42.89 o
 -13   1  22        100.82         95.21        39.05 o
 -11   1  22         63.54          9.25        29.57 o
  -9   1  22        229.95        209.31        29.03 o
  -7   1  22         79.17         83.60        23.71 o
  -5   1  22       2069.67       2180.00        54.17 o
  -3   1  22        325.23        326.71        24.82 o
  -1   1  22       3301.49       3232.07        54.17 o
   1   1  22         50.17         64.52        19.25 o
   3   1  22       4623.28       4438.01        70.44 o
   5   1  22        395.25        437.67        26.74 o
   7   1  22       2238.32       2270.05        53.74 o
   9   1  22        513.74        523.86        44.89 o
 -14   2  22          7.49         19.31        41.88 o
 -12   2  22        181.14        190.74        40.51 o
 -10   2  22         48.69         22.84        35.55 o
  -8   2  22        509.74        527.05        38.29 o
  -6   2  22         78.61        109.93        24.60 o
  -4   2  22       1077.57       1072.04        38.06 o
  -2   2  22        560.58        551.96        21.89 o
   0   2  22       1336.19       1373.04        34.71 o
   2   2  22       1347.18       1292.69        35.30 o
   4   2  22       4132.95       3852.67        65.35 o
   6   2  22        224.64        201.91        29.12 o
   8   2  22       1399.77       1492.72        56.06 o
 -13   3  22         88.93         83.14        42.48 o
 -11   3  22          3.82        -16.30        37.24 o
  -9   3  22        582.38        590.55        49.75 o
  -7   3  22         48.15         53.46        33.46 o
  -5   3  22        429.16        492.92        38.50 o
  -3   3  22        128.62        160.15        22.71 o
  -1   3  22       2907.30       2841.28        52.47 o
   1   3  22        456.21        503.71        28.13 o
   3   3  22        352.67        329.22        28.46 o
   5   3  22         41.48         47.95        33.97 o
   7   3  22         33.94         56.57        44.50 o
 -12   4  22         18.12         63.04        51.26 o
 -10   4  22          3.45         24.50        39.79 o
  -8   4  22          2.04         33.97        43.42 o
  -6   4  22         92.91        132.26        36.18 o
  -4   4  22        130.69        139.00        23.58 o
  -2   4  22         19.89         13.41        22.56 o
   0   4  22          0.26          0.81        22.26 o
   2   4  22        163.67        137.35        37.81 o
   4   4  22          5.64        -17.11        40.32 o
   6   4  22        166.65        132.16        57.84 o
  -9   5  22         31.04        -35.86        48.44 o
  -7   5  22        105.29        115.90        35.39 o
  -5   5  22          4.85         23.72        34.52 o
  -3   5  22          0.52         34.60        37.12 o
  -1   5  22        420.77        468.47        64.02 o
   1   5  22          1.93         21.21        39.90 o
   3   5  22        148.72        125.41        55.27 o
 -15   1  23         38.37        -24.47        42.80 o
 -13   1  23        182.73        177.72        41.88 o
 -11   1  23        125.72         78.10        31.98 o
  -9   1  23         25.11          3.10        27.48 o
  -7   1  23        895.91        835.23        41.54 o
  -5   1  23        554.41        530.48        31.61 o
  -3   1  23        124.08        130.46        21.11 o
  -1   1  23        424.21        417.97        22.49 o
   1   1  23        385.66        400.66        22.95 o
   3   1  23        708.30        717.96        28.71 o
   5   1  23         10.68        -12.04        23.06 o
   7   1  23        388.79        436.39        34.91 o
   9   1  23        277.28        312.63        44.43 o
 -14   2  23         24.05         18.40        44.68 o
 -12   2  23        556.50        500.23        44.63 o
 -10   2  23        190.75        227.45        38.58 o
  -8   2  23        198.20        231.11        36.39 o
  -6   2  23        711.94        728.94        41.43 o
  -4   2  23       2140.99       2186.50        55.16 o
  -2   2  23       1320.41       1355.65        33.18 o
   0   2  23        359.14        354.68        22.28 o
   2   2  23        201.07        197.12        22.95 o
   4   2  23        766.74        815.85        35.05 o
   6   2  23         70.26         97.45        33.04 o
   8   2  23       1079.05       1262.72        53.43 o
 -13   3  23         29.43         -1.23        41.87 o
 -11   3  23          2.42        -13.34        38.36 o
  -9   3  23        148.73        175.11        38.50 o
  -7   3  23         94.24        123.60        35.21 o
  -5   3  23        758.66        831.10        50.55 o
  -3   3  23         43.67         50.67        22.50 o
  -1   3  23        110.00        137.83        22.89 o
   1   3  23        867.28        906.57        34.73 o
   3   3  23       1906.44       1918.66        50.52 o
   5   3  23        342.65        366.89        39.37 o
   7   3  23        820.80        890.07        46.71 o
 -12   4  23         27.19         19.13        50.99 o
 -10   4  23         60.42         39.19        39.60 o
  -8   4  23        325.10        274.15        41.50 o
  -6   4  23         29.48         55.27        28.37 o
  -4   4  23        471.29        428.16        27.21 o
  -2   4  23        409.41        387.74        33.32 o
   0   4  23       1412.67       1317.06        38.75 o
   2   4  23         82.07        118.37        39.88 o
   4   4  23       1067.33        992.58        71.26 o
   6   4  23         63.61         95.52        61.19 o
  -9   5  23        219.33        276.90        77.08 o
  -7   5  23         37.08         63.68        37.54 o
  -5   5  23         24.45         63.61        38.11 o
  -3   5  23        244.55        246.34        40.30 o
  -1   5  23         34.63         84.76        36.05 o
   1   5  23        237.46        268.14        44.73 o
   3   5  23        540.29        591.88        64.55 o
 -14   0  24        214.38        209.26        53.59 o
 -12   0  24        430.80        355.81        51.13 o
 -10   0  24         14.15          2.84        42.74 o
  -8   0  24       1035.27        992.40        57.84 o
  -6   0  24          8.72         -8.71        31.43 o
  -4   0  24       7425.68       7396.82       486.19 o
  -2   0  24       2614.84       2538.44        78.08 o
   0   0  24       7074.49       6915.47       200.61 o
   2   0  24         60.63         96.08        32.43 o
   4   0  24       5957.48       5735.92       170.79 o
   6   0  24        111.73        133.20        45.93 o
   8   0  24       2635.02       2846.58       112.32 o
 -15   1  24          6.74        -31.10        44.01 o
 -13   1  24          8.77         -0.82        40.06 o
 -11   1  24          8.32         26.00        37.41 o
  -9   1  24        439.66        513.52        39.71 o
  -7   1  24       1254.04       1214.18        43.85 o
  -5   1  24       2249.75       2214.62        56.25 o
  -3   1  24       1321.38       1308.65        32.42 o
  -1   1  24       2664.78       2533.92        47.64 o
   1   1  24       1339.23       1325.04        35.80 o
   3   1  24       2015.08       1990.09        45.34 o
   5   1  24       1810.34       1741.02        44.12 o
   7   1  24       1237.99       1169.57        45.27 o
   9   1  24        627.74        673.23        52.72 o
 -14   2  24          0.15         -9.88        42.71 o
 -12   2  24         36.25         18.44        49.07 o
 -10   2  24          2.82         -3.93        37.77 o
  -8   2  24        338.16        353.86        39.56 o
  -6   2  24        161.47        176.57        37.15 o
  -4   2  24       1347.77       1299.88        44.94 o
  -2   2  24         73.56         48.91        18.73 o
   0   2  24       5458.39       5403.41        82.62 o
   2   2  24         26.22         10.74        24.21 o
   4   2  24       1671.39       1702.08        47.48 o
   6   2  24          5.43        -33.43        36.64 o
   8   2  24        810.81        904.88        83.03 o
 -13   3  24         72.37         19.54        44.88 o
 -11   3  24         47.77         58.75        41.74 o
  -9   3  24        115.83        116.39        39.14 o
  -7   3  24         82.47         32.80        35.55 o
  -5   3  24          7.45         -6.92        27.22 o
  -3   3  24        176.08        219.84        25.52 o
  -1   3  24        371.05        381.78        26.19 o
   1   3  24        135.58        183.19        29.11 o
   3   3  24        279.99        230.94        29.50 o
   5   3  24        509.37        491.76        39.77 o
   7   3  24        181.00        189.18        46.72 o
 -10   4  24         16.64        -33.59        54.87 o
  -8   4  24         32.32         12.57        38.21 o
  -6   4  24         17.60         26.89        30.42 o
  -4   4  24         76.80        108.50        25.25 o
  -2   4  24        425.45        407.00        28.80 o
   0   4  24          1.46         29.52        34.02 o
   2   4  24         51.69         11.95        39.05 o
   4   4  24          1.07        -25.57        57.69 o
  -7   5  24         57.62        114.18        62.13 o
  -5   5  24         10.61        -19.90        37.76 o
  -3   5  24          1.72         36.81        63.43 o
  -1   5  24         12.14         26.28        37.21 o
   1   5  24          4.22         85.13        55.71 o
 -13   1  25         10.56         46.79        42.27 o
 -11   1  25         11.40         17.37        38.73 o
  -9   1  25         67.70         65.38        27.94 o
  -7   1  25          4.61         -3.45        28.82 o
  -5   1  25        650.09        664.23        34.81 o
  -3   1  25       1587.31       1552.20        38.49 o
  -1   1  25         43.30         81.74        20.84 o
   1   1  25          5.53         37.75        21.47 o
   3   1  25        207.29        249.27        25.75 o
   5   1  25        428.16        423.03        30.89 o
   7   1  25        116.14        165.64        40.74 o
 -14   2  25          0.11          9.51        45.46 o
 -12   2  25          5.80        -19.08        40.36 o
 -10   2  25        127.66        133.21        40.51 o
  -8   2  25        572.34        508.21        42.71 o
  -6   2  25         28.72          1.43        35.39 o
  -4   2  25       3207.73       3128.77        99.27 o
  -2   2  25        725.39        765.65        30.29 o
   0   2  25       1403.30       1398.77        42.38 o
   2   2  25          0.30        -23.17        28.88 o
   4   2  25       1424.15       1457.44        46.96 o
   6   2  25        114.33        116.78        44.50 o
 -13   3  25         24.11         31.93        54.33 o
 -11   3  25         77.43        116.95        43.26 o
  -9   3  25         97.07        120.15        42.30 o
  -7   3  25         99.14         86.00        37.26 o
  -5   3  25        146.45        192.49        31.61 o
  -3   3  25       1284.63       1242.79        40.25 o
  -1   3  25       4394.35       4342.40        72.55 o
   1   3  25       1922.41       1950.90        51.02 o
   3   3  25       2036.74       2177.79        62.09 o
   5   3  25       1654.73       1737.31        60.74 o
 -10   4  25         17.45         22.14        51.85 o
  -8   4  25        199.17        229.79        42.12 o
  -6   4  25        326.73        352.03        34.96 o
  -4   4  25       1120.27       1182.34        48.03 o
  -2   4  25          1.24         18.08        31.16 o
   0   4  25       1209.06       1212.42        56.05 o
   2   4  25         19.70        -14.50        50.96 o
   4   4  25       1289.20       1429.24       119.77 o
  -7   5  25        200.23        259.19        85.38 o
  -5   5  25         60.29         69.36        39.55 o
  -3   5  25        243.12        253.93        56.98 o
  -1   5  25        454.15        551.12        53.01 o
 -14   0  26         45.59         33.20        75.89 o
 -12   0  26        194.13        126.94        52.81 o
 -10   0  26         78.25         99.74        46.15 o
  -8   0  26        120.95        173.58        46.87 o
  -6   0  26         16.88         51.02        35.21 o
  -4   0  26       3573.56       3491.97       124.51 o
  -2   0  26        176.59        179.85        31.01 o
   0   0  26       2906.55       2838.64        75.55 o
   2   0  26        384.04        327.82        38.32 o
   4   0  26       2337.11       2572.85        77.88 o
   6   0  26        293.31        309.12        68.78 o
   8   0  26        617.40        616.63        99.61 o
 -13   1  26         64.89         54.78        43.26 o
 -11   1  26         46.86         -7.49        39.66 o
  -9   1  26        446.82        522.73        33.23 o
  -7   1  26        101.52        125.35        30.97 o
  -5   1  26        929.97        984.39        36.49 o
  -3   1  26        476.47        451.41        35.65 o
  -1   1  26       2831.65       2754.03        58.34 o
   1   1  26       2788.05       2815.78        54.51 o
   3   1  26       2314.60       2147.37        52.12 o
   5   1  26       2283.03       2361.97        60.27 o
   7   1  26        808.16        850.05        59.66 o
 -12   2  26          5.03        -15.86        43.26 o
 -10   2  26         15.94        -18.26        40.10 o
  -8   2  26        216.33        179.94        39.95 o
  -6   2  26          0.00         15.57        37.31 o
  -4   2  26        548.91        563.88        32.27 o
  -2   2  26         16.63         21.22        24.11 o
   0   2  26       1188.34       1153.90        59.88 o
   2   2  26         20.77        -26.36        26.36 o
   4   2  26       1253.10       1246.73        63.33 o
   6   2  26        167.51        196.12        49.18 o
 -11   3  26         79.96         59.49        43.18 o
  -9   3  26          3.95         47.70        41.25 o
  -7   3  26         14.68         20.18        39.88 o
  -5   3  26        995.91        898.03        53.40 o
  -3   3  26        389.38        368.33        27.86 o
  -1   3  26          2.81         46.22        26.68 o
   1   3  26         98.72         81.77        30.47 o
   3   3  26          6.98          7.24        33.27 o
   5   3  26         13.67         35.45        36.64 o
 -10   4  26         11.42        -52.96        52.96 o
  -8   4  26          7.02          5.58        41.84 o
  -6   4  26          0.58         37.68        32.00 o
  -4   4  26          8.11         35.47        33.32 o
  -2   4  26          5.77         19.02        31.03 o
   0   4  26          9.53         24.08        54.02 o
   2   4  26         49.80         27.73        54.33 o
  -3   5  26          1.05         94.51        55.27 o
 -13   1  27          1.17          1.58        43.82 o
 -11   1  27        157.03        135.37        42.31 o
  -9   1  27        114.25         56.35        50.18 o
  -7   1  27        101.37        146.80        32.10 o
  -5   1  27         12.46         60.52        27.88 o
  -3   1  27          7.99         40.50        22.63 o
  -1   1  27        274.72        312.39        25.44 o
   1   1  27        384.01        427.63        29.34 o
   3   1  27        332.30        412.90        45.04 o
   5   1  27        466.15        634.86        44.71 o
   7   1  27        115.66        103.67        63.66 o
 -12   2  27         20.65         -2.60        43.50 o
 -10   2  27          5.72        -29.06        41.51 o
  -8   2  27        365.25        367.26        44.08 o
  -6   2  27        150.66        163.85        39.52 o
  -4   2  27        238.29        223.63        25.38 o
  -2   2  27        753.54        735.63        33.45 o
   0   2  27        421.09        443.06        31.27 o
   2   2  27         43.44         53.70        33.18 o
   4   2  27       1103.66       1196.66        50.17 o
   6   2  27        321.40        347.19        51.93 o
 -11   3  27         13.45        -34.62        44.49 o
  -9   3  27         50.96          7.58        43.12 o
  -7   3  27        159.02        121.48        42.63 o
  -5   3  27        376.71        377.36        36.57 o
  -3   3  27        948.88        954.75        37.48 o
  -1   3  27        498.20        516.91        32.31 o
   1   3  27        756.16        822.96        59.22 o
   3   3  27        155.34        182.61        37.46 o
  -8   4  27        184.22        203.91        52.56 o
  -6   4  27         29.73         76.76        42.48 o
  -4   4  27        438.76        471.45        48.54 o
  -2   4  27          9.99          6.35        45.34 o
   0   4  27        952.24        924.72        70.20 o
   2   4  27          3.14        106.79        59.52 o
 -12   0  28          3.00         -9.49        73.52 o
 -10   0  28        396.02        300.73        52.81 o
  -8   0  28       1974.56       2043.29        79.12 o
  -6   0  28       2096.26       2053.17        84.68 o
  -4   0  28        451.19        508.90        39.36 o
  -2   0  28          5.30          8.79        32.81 o
   0   0  28       1703.59       1772.53        61.92 o
   2   0  28        519.86        578.42        49.13 o
   4   0  28       1876.88       1944.16        92.19 o
   6   0  28        201.16        249.17        62.87 o
 -13   1  28         80.25         76.16        46.52 o
 -11   1  28        299.55        282.38        45.39 o
  -9   1  28        333.62        354.63        43.69 o
  -7   1  28        690.46        631.95        46.83 o
  -5   1  28        919.64        953.20        39.05 o
  -3   1  28       2481.15       2393.98        48.94 o
  -1   1  28        349.13        355.98        27.38 o
   1   1  28       2701.23       2676.61        74.95 o
   3   1  28        595.66        611.29        36.61 o
   5   1  28       1628.25       1742.88        72.97 o
 -12   2  28         28.54        140.52        46.83 o
 -10   2  28          0.27         36.96        42.48 o
  -8   2  28         97.90        172.28        50.67 o
  -6   2  28         21.20          3.64        37.81 o
  -4   2  28       1466.18       1504.83        42.40 o
  -2   2  28        319.16        287.25        28.92 o
   0   2  28        689.77        690.40        34.26 o
   2   2  28        392.18        449.87        39.26 o
   4   2  28        522.55        593.70        54.63 o
 -11   3  28          1.65          2.37        46.83 o
  -9   3  28          0.25        -43.50        43.50 o
  -7   3  28          1.17         11.12        42.38 o
  -5   3  28        155.86        160.61        32.67 o
  -3   3  28        819.67        808.62        39.57 o
  -1   3  28          9.14         27.38        42.79 o
   1   3  28        824.84        832.65        43.87 o
   3   3  28         46.80         36.66        39.05 o
  -8   4  28         33.37         26.09        73.52 o
  -6   4  28        107.28        192.44        56.92 o
  -4   4  28          0.55         12.72       100.80 o
  -2   4  28          1.53         46.33        47.81 o
   0   4  28          0.02         11.86        55.34 o
 -11   1  29         29.50        -23.79        43.68 o
  -9   1  29          9.34         87.23        43.65 o
  -7   1  29        452.85        479.66        54.60 o
  -5   1  29          2.89         19.51        28.34 o
  -3   1  29         26.37         85.12        24.58 o
  -1   1  29         41.12         48.59        25.27 o
   1   1  29        425.60        506.45        38.13 o
   3   1  29         32.65         42.66        44.22 o
   5   1  29         31.18         79.04        49.26 o
 -10   2  29         39.25         39.21        44.49 o
  -8   2  29         78.55        119.49        44.01 o
  -6   2  29        255.09        231.88        44.01 o
  -4   2  29       1078.38       1115.69        42.12 o
  -2   2  29        103.09         86.93        30.52 o
   0   2  29       1678.99       1749.56        84.21 o
   2   2  29        113.83         90.14        38.68 o
   4   2  29        477.77        517.71        55.15 o
  -9   3  29         45.94        -27.12        46.00 o
  -7   3  29        580.18        512.70        52.06 o
  -5   3  29       1248.85       1278.52        66.81 o
  -3   3  29        744.44        794.81        46.45 o
  -1   3  29        166.32        253.82        39.02 o
   1   3  29       1412.08       1526.86        57.08 o
  -6   4  29         15.71        -37.95        90.12 o
  -4   4  29        342.88        374.28        62.07 o
  -2   4  29        105.27        165.75        50.93 o
 -12   0  30         40.44         30.83        80.64 o
 -10   0  30         27.85         11.98        44.22 o
  -8   0  30         32.89         52.59        41.84 o
  -6   0  30        144.17        244.59        49.45 o
  -4   0  30        594.45        550.68        41.43 o
  -2   0  30         16.46         61.10        40.94 o
   0   0  30       1173.43       1226.05       125.70 o
   2   0  30       1160.57       1296.37        93.68 o
   4   0  30        678.59        768.73        86.57 o
 -11   1  30          1.98         -8.94        46.52 o
  -9   1  30         56.14         66.31        43.53 o
  -7   1  30        383.60        387.40        40.21 o
  -5   1  30         46.36         50.78        32.55 o
  -3   1  30       1437.80       1461.96        67.09 o
  -1   1  30        336.98        360.28        37.12 o
   1   1  30       1825.14       1982.83       128.60 o
   3   1  30         71.93         68.19        46.96 o
 -10   2  30         17.35         46.71        46.66 o
  -8   2  30         96.45         47.67        67.14 o
  -6   2  30          8.37         25.30        37.44 o
  -4   2  30        120.02        159.91        34.03 o
  -2   2  30        128.05         85.11        33.25 o
   0   2  30        455.34        524.09        40.26 o
   2   2  30        364.58        409.23        50.55 o
  -7   3  30          6.29          4.51        45.73 o
  -5   3  30          0.05         -6.09        31.92 o
  -3   3  30        213.95        238.45        36.83 o
  -1   3  30          9.32         13.83        35.08 o
   1   3  30         13.27         33.37        37.53 o
 -11   1  31         70.92         58.13        50.04 o
  -9   1  31         67.74         38.65        45.02 o
  -7   1  31         83.28         61.81        38.80 o
  -5   1  31         40.18        113.39        41.81 o
  -3   1  31        238.82        247.38        42.84 o
  -1   1  31        100.13        186.70        44.68 o
   1   1  31        184.89        303.57        47.46 o
   3   1  31         23.00         79.20        48.37 o
 -10   2  31          0.31        -47.43        80.64 o
  -8   2  31         31.96         20.50        45.46 o
  -6   2  31        460.64        487.76        44.85 o
  -4   2  31        323.01        385.08        38.05 o
  -2   2  31        105.40        140.36        35.44 o
   0   2  31        551.76        642.97        53.72 o
   2   2  31        872.97       1046.16        92.85 o
  -7   3  31         84.08         91.40        48.01 o
  -5   3  31        111.49         84.52        34.02 o
  -3   3  31        184.14        210.78        37.58 o
  -1   3  31         40.06         86.83        35.96 o
 -10   0  32        101.97         64.03        83.01 o
  -8   0  32         13.60         28.46        68.78 o
  -6   0  32          8.80         32.06        50.23 o
  -4   0  32        466.04        450.51        57.84 o
  -2   0  32       1526.50       1803.99       332.03 o
   0   0  32       1016.50       1135.35       123.33 o
   2   0  32        523.65        659.59        74.71 o
  -9   1  32          0.17         -6.30        40.30 o
  -7   1  32        539.46        558.56        44.76 o
  -5   1  32         49.93         88.92        43.77 o
  -3   1  32        645.91        718.36        51.49 o
  -1   1  32         13.31         45.40        44.26 o
   1   1  32        952.47       1010.53        68.15 o
  -8   2  32        318.43        332.43        50.89 o
  -6   2  32        201.68        264.62        44.03 o
  -4   2  32        195.28        303.91        69.80 o
  -2   2  32        417.18        499.07        51.56 o
   0   2  32        139.99        108.83        47.77 o
  -7   1  33         16.74         56.25        45.02 o
  -5   1  33          4.98         61.68        45.46 o
  -3   1  33         68.98        109.94        43.77 o
  -1   1  33          7.12         47.55        46.09 o
  -6   2  33          2.29         24.81        42.73 o
  -4   2  33        510.55        607.64        80.06 o
  -6   0  34        345.19        351.01        85.38 o
  -4   0  34        476.00        557.34        87.75 o
  -2   0  34        584.45        687.78        92.49 o
  -5   1  34          7.75         63.44        45.42 o
  -3   1  34        479.08        609.81        53.81 o
                                                
